# Supplementary material for: 5-Amino-3-carb­oxy-1H-1,2,4-triazol-4-ium nitrate monohydrate
Source: Acta Crystallogr Sect E Struct Rep Online. 2012 Mar 21;68(Pt 4):o1116. doi: 10.1107/S1600536812011154 (PMC3344063; doi:10.1107/S1600536812011154)
Supplement: Supplementary file 1 [file e-68-o1116-sup1.cif]

##############################################################################
#                                                                            #
# This CIF contains the data in a paper accepted for publication in          #
# Acta Crystallographica Section E. It conforms to the requirements of       #
# Notes for Authors for Acta Crystallographica Section E, and has been       #
# peer reviewed under the auspices of the IUCr Commission on Journals.       #
#                                                                            #
# Full details of the Crystallographic Information File format               #
# are given in the paper "The Crystallographic Information File (CIF):       #
# a New Standard Archive File for Crystallography" by S. R. Hall, F. H.      #
# Allen and I. D. Brown [Acta Cryst. (1991), A47, 655-685].                  #
#                                                                            #
# The current version of the core CIF dictionary is obtainable from          #
# ftp://ftp.iucr.org/pub/cif_core.dic.                                       #
#                                                                            #
# Software is freely available for graphical display of the structure(s)     #
# in this CIF. For information consult the CIF software page                 #
# http://www.iucr.org/resources/cif/software.                                #
#                                                                            #
# This file may be used for bona fide research purposes within the           #
# scientific community so long as proper attribution is given to the journal # 
# article from which it was obtained.                                        #
#                                                                            #
##############################################################################
data_global
_audit_creation_method     'WinGX routine CIF_UPDATE'
_audit_conform_dict_name     cif_core.dic
_audit_conform_dict_version     2.3
_journal_date_recd_electronic     2012-03-07
_journal_date_accepted     2012-03-14
_journal_name_full     'Acta Crystallographica, Section E'
_journal_year     2012
_journal_volume     68
_journal_issue      4
_journal_page_first     o1116
_journal_page_last     o1116
_journal_paper_category     QO
_journal_paper_doi     10.1107/S1600536812011154
_journal_coeditor_code     PV2522
_publ_contact_author_name     'Berrah, Fadila '
_publ_contact_author_address
;
Laboratoire de Chimie Appliqu\'ee et Technologie des mat\'eriaux
LCATM,Universit\'e Larbi Ben M'Hidi,
04000 Oum El Bouaghi.
Algeria
;
_publ_contact_author_email     fadilaber@yahoo.fr
_publ_contact_author_fax     '00 (213) 32 42 39 83'
_publ_contact_author_phone     '00 (213) 32 42 39 83'
_publ_section_title
;
5-Amino-3-carboxy-1<i>H</i>-1,2,4-triazol-4-ium nitrate monohydrate
;
loop_
    _publ_author_name
    _publ_author_footnote
    _publ_author_address
    'Berrah, Fadila'
;
D\'epartement Sciences de la Mati\`ere,
Facult\'e des Sciences Exactes et Sciences de la Nature et de la Vie,
Universit\'e Larbi Ben M'hidi,
04000 Oum El Bouaghi,
Algeria
;
;
Laboratoire de Chimie Appliqu\'ee et Technologie des Mat\'eriaux LCATM,
Universit\'e Larbi Ben M'Hidi,
04000 Oum El Bouaghi,
Algeria
;
    'Bouchene, Rafika'
;
D\'epartement Sciences de la Mati\`ere,
Facult\'e des Sciences Exactes et Sciences de la Nature et de la Vie,
Universit\'e Larbi Ben M'hidi,
04000 Oum El Bouaghi,
Algeria
;
;
Laboratoire de Chimie Appliqu\'ee et Technologie des Mat\'eriaux LCATM,
 Universit\'e Larbi Ben M'Hidi,
04000 Oum El Bouaghi,
Algeria
;
    'Bouacida, Sofiane'
;
D\'epartement Sciences de la Mati\`ere,
Facult\'e des Sciences Exactes et Sciences de la Nature et de la Vie,
Universit\'e Larbi Ben M'hidi,
04000 Oum El Bouaghi,
Algeria
;
;
Unit\'e de Recherche de Chimie de l'Environnement et Mol\'eculaire Structurale,
CHEMS, Facult\'e des Sciences Exactes,
Universit\'e Mentouri Constantine 25000,
Algeria
;
    'Roisnel, Thierry' .
;
Centre de difractom\'etrie X
UMR 6226 CNRS Unit\'e Sciences Chimiques de Rennes
Universit\'e de Rennes I
263 Avenue du G\'en\'eral Leclerc
35042 Rennes
France
;
data_I
_chemical_name_systematic
;
5-Amino-3-carboxy-1<i>H</i>-1,2,4-triazol-4-ium nitrate monohydrate
;
_chemical_name_common     ?
_chemical_formula_moiety     'C3 H5 N4 O2 +, N O3 -, H2 O'
_chemical_formula_sum     'C3 H7 N5 O6'
_chemical_formula_structural     'C3 H5 N4 O2 +, N O3 -, H2 O'
_chemical_formula_iupac     'C3 H5 N4 O2 +, N O3 -, H2 O'
_chemical_formula_weight     209.14
_space_group_crystal_system     triclinic
_space_group_name_H-M_alt     'P -1'
_space_group_name_Hall     '-P 1'
loop_
    _space_group_symop_operation_xyz
    'x, y, z'
    '-x, -y, -z'
_cell_length_a     4.9934(13)
_cell_length_b     6.7454(17)
_cell_length_c     12.446(3)
_cell_angle_alpha     97.572(12)
_cell_angle_beta     100.524(13)
_cell_angle_gamma     98.933(13)
_cell_volume     401.60(18)
_cell_formula_units_Z     2
_cell_measurement_reflns_used     1584
_cell_measurement_theta_min     3.38
_cell_measurement_theta_max     27.38
_cell_measurement_temperature     150(2)
_exptl_crystal_description     stick
_exptl_crystal_colour     colourless
_exptl_crystal_size_max     0.42
_exptl_crystal_size_mid     0.2
_exptl_crystal_size_min     0.11
_exptl_crystal_density_diffrn     1.729
_exptl_crystal_density_method     'not measured'
_exptl_crystal_F_000     216
_exptl_absorpt_coefficient_mu     0.165
_exptl_absorpt_correction_type     multi-scan
_exptl_absorpt_process_details     '(SADABS; Sheldrick, 2002)'
_exptl_absorpt_correction_T_min     0.863
_exptl_absorpt_correction_T_max     0.982
_exptl_special_details     ?
_diffrn_ambient_temperature     150(2)
_diffrn_radiation_type     MoK\a
_diffrn_radiation_wavelength     0.71073
_diffrn_radiation_monochromator     graphite
_diffrn_measurement_device_type     'Bruker APEXII'
_diffrn_measurement_method     'CCD rotation images, thin slices'
_diffrn_reflns_number     4012
_diffrn_reflns_av_R_equivalents     0.0395
_diffrn_reflns_theta_min     3.1
_diffrn_reflns_theta_max     27.46
_diffrn_reflns_theta_full     27.46
_diffrn_measured_fraction_theta_max     0.986
_diffrn_measured_fraction_theta_full     0.986
_diffrn_reflns_limit_h_min     -6
_diffrn_reflns_limit_h_max     6
_diffrn_reflns_limit_k_min     -6
_diffrn_reflns_limit_k_max     8
_diffrn_reflns_limit_l_min     -16
_diffrn_reflns_limit_l_max     15
_refine_special_details
;
Refinement of <i>F</i>^2^ against ALL reflections. The weighted <i>R</i>-factor
<i>wR</i> and goodness of fit <i>S</i> are based on <i>F</i>^2^, conventional
<i>R</i>-factors <i>R</i> are based on <i>F</i>, with <i>F</i> set to zero for
negative <i>F</i>^2^. The threshold expression of <i>F</i>^2^ >
\s(<i>F</i>^2^) is used only for calculating <i>R</i>-factors(gt) <i>etc</i>.
and is not relevant to the choice of reflections for refinement.
<i>R</i>-factors based on <i>F</i>^2^ are statistically about twice as large
as those based on <i>F</i>, and <i>R</i>- factors based on ALL data will be
even larger.
;
_reflns_number_total     1821
_reflns_number_gt     1563
_reflns_threshold_expression     I>2sigma(I)
_refine_ls_structure_factor_coef     Fsqd
_refine_ls_matrix_type     full
_refine_ls_R_factor_all     0.0478
_refine_ls_R_factor_gt     0.0404
_refine_ls_wR_factor_gt     0.1025
_refine_ls_wR_factor_ref     0.1085
_refine_ls_goodness_of_fit_ref     1.029
_refine_ls_restrained_S_all     1.029
_refine_ls_number_reflns     1821
_refine_ls_number_parameters     134
_refine_ls_number_restraints     0
_refine_ls_hydrogen_treatment     mixed
_refine_ls_weighting_scheme     calc
_refine_ls_weighting_details
         'calc w=1/[\s^2^(Fo^2^)+(0.0535P)^2^+0.0973P] where P=(Fo^2^+2Fc^2^)/3'
_atom_sites_solution_hydrogens     geom
_atom_sites_solution_primary     direct
_atom_sites_solution_secondary     difmap
_refine_ls_shift/su_max     0
_refine_ls_shift/su_mean     0
_refine_diff_density_max     0.345
_refine_diff_density_min     -0.291
_refine_ls_extinction_method     none
loop_
    _atom_type_symbol
    _atom_type_description
    _atom_type_scat_dispersion_real
    _atom_type_scat_dispersion_imag
    _atom_type_scat_source
    C C 0.0033 0.0016 'International Tables Vol C Tables 4.2.6.8 and 6.1.1.4'
    H H 0 0 'International Tables Vol C Tables 4.2.6.8 and 6.1.1.4'
    N N 0.0061 0.0033 'International Tables Vol C Tables 4.2.6.8 and 6.1.1.4'
    O O 0.0106 0.006 'International Tables Vol C Tables 4.2.6.8 and 6.1.1.4'
_computing_data_collection     'APEX2 (Bruker, 2006)'
_computing_cell_refinement     'SAINT (Bruker, 2006)'
_computing_data_reduction     'SAINT (Bruker, 2006)'
_computing_structure_solution     'SIR2002 (Burla <i>et al.</i>, 2005)'
_computing_structure_refinement     'SHELXL97 (Sheldrick, 2008)'
_computing_molecular_graphics
 'ORTEP-3 for Windows (Farrugia, 1997) and DIAMOND (Brandenburg & Berndt, 2001)'
_computing_publication_material     'WinGX (Farrugia, 1999)'
loop_
    _atom_site_type_symbol
    _atom_site_label
    _atom_site_fract_x
    _atom_site_fract_y
    _atom_site_fract_z
    _atom_site_U_iso_or_equiv
    _atom_site_adp_type
    _atom_site_calc_flag
    _atom_site_refinement_flags
    _atom_site_occupancy
    _atom_site_symmetry_multiplicity
    _atom_site_disorder_assembly
    _atom_site_disorder_group
    O O1 -0.1877(2) -0.15602(16) 0.31865(9) 0.0218(3) Uani d . 1 1 . .
    N N3 -0.0716(3) 0.32704(19) 0.20042(11) 0.0174(3) Uani d . 1 1 . .
    O O4 0.2001(2) 0.80430(17) 0.13489(10) 0.0241(3) Uani d . 1 1 . .
    O O5 -0.2192(2) 0.59982(18) 0.06811(10) 0.0234(3) Uani d . 1 1 . .
    H H5 -0.2505 0.6888 0.0311 0.035 Uiso calc R 1 1 . .
    O O1W -0.3752(3) 0.82557(19) -0.06786(10) 0.0272(3) Uani d . 1 1 . .
    H H2W -0.319(5) 0.946(4) -0.0762(18) 0.041 Uiso d . 1 1 . .
    H H1W -0.544(5) 0.791(3) -0.1043(19) 0.041 Uiso d . 1 1 . .
    N N5 0.5272(3) 0.2985(2) 0.39298(11) 0.0219(3) Uani d . 1 1 . .
    H H5A 0.4999 0.185 0.4172 0.026 Uiso calc R 1 1 . .
    H H5B 0.6829 0.3811 0.4162 0.026 Uiso calc R 1 1 . .
    O O2 -0.0623(2) -0.34292(17) 0.44188(10) 0.0284(3) Uani d . 1 1 . .
    O O3 0.2143(2) -0.06970(17) 0.43144(10) 0.0262(3) Uani d . 1 1 . .
    N N2 0.3435(2) 0.51522(18) 0.27273(10) 0.0158(3) Uani d . 1 1 . .
    H H2 0.4806 0.6154 0.2854 0.019 Uiso calc R 1 1 . .
    N N4 0.0781(3) 0.23345(19) 0.27646(10) 0.0167(3) Uani d . 1 1 . .
    H H4 0.0176 0.1178 0.2937 0.02 Uiso calc R 1 1 . .
    N N1 -0.0104(3) -0.18948(19) 0.39831(10) 0.0171(3) Uani d . 1 1 . .
    C C3 0.3308(3) 0.3458(2) 0.32034(12) 0.0155(3) Uani d . 1 1 . .
    C C2 0.0952(3) 0.4958(2) 0.20038(12) 0.0165(3) Uani d . 1 1 . .
    C C1 0.0296(3) 0.6523(2) 0.12995(13) 0.0175(3) Uani d . 1 1 . .
loop_
    _atom_site_aniso_label
    _atom_site_aniso_U_11
    _atom_site_aniso_U_22
    _atom_site_aniso_U_33
    _atom_site_aniso_U_12
    _atom_site_aniso_U_13
    _atom_site_aniso_U_23
    O1 0.0199(5) 0.0212(6) 0.0216(6) 0.0009(4) -0.0034(4) 0.0088(5)
    N3 0.0166(6) 0.0160(6) 0.0191(7) 0.0023(5) -0.0004(5) 0.0077(5)
    O4 0.0237(6) 0.0185(6) 0.0289(6) -0.0007(5) 0.0009(5) 0.0109(5)
    O5 0.0219(6) 0.0198(6) 0.0261(6) 0.0013(5) -0.0043(5) 0.0114(5)
    O1W 0.0219(6) 0.0221(6) 0.0343(7) -0.0020(5) -0.0057(5) 0.0159(5)
    N5 0.0150(6) 0.0186(7) 0.0293(8) -0.0034(5) -0.0034(5) 0.0123(6)
    O2 0.0274(6) 0.0189(6) 0.0339(7) -0.0075(5) -0.0047(5) 0.0156(5)
    O3 0.0183(6) 0.0212(6) 0.0334(7) -0.0073(5) -0.0039(5) 0.0105(5)
    N2 0.0135(6) 0.0134(6) 0.0190(6) -0.0007(5) 0.0002(5) 0.0060(5)
    N4 0.0149(6) 0.0150(6) 0.0195(6) 0.0004(5) -0.0011(5) 0.0095(5)
    N1 0.0166(6) 0.0139(6) 0.0195(7) -0.0002(5) 0.0015(5) 0.0047(5)
    C3 0.0153(7) 0.0134(7) 0.0177(7) 0.0016(5) 0.0023(6) 0.0045(6)
    C2 0.0151(7) 0.0153(7) 0.0182(7) 0.0021(5) 0.0008(6) 0.0042(6)
    C1 0.0201(7) 0.0136(7) 0.0187(7) 0.0022(6) 0.0031(6) 0.0053(6)
_geom_special_details
;
All e.s.d.'s (except the e.s.d. in the dihedral angle between two l.s. planes)
are estimated using the full covariance matrix. The cell e.s.d.'s are taken
into account individually in the estimation of e.s.d.'s in distances, angles
and torsion angles; correlations between e.s.d.'s in cell parameters are only
used when they are defined by crystal symmetry. An approximate (isotropic)
treatment of cell e.s.d.'s is used for estimating e.s.d.'s involving l.s.
planes.
;
loop_
    _geom_bond_atom_site_label_1
    _geom_bond_atom_site_label_2
    _geom_bond_site_symmetry_2
    _geom_bond_distance
    _geom_bond_publ_flag
    O1 N1 . 1.2720(16) ?
    N3 C2 . 1.3023(19) ?
    N3 N4 . 1.3779(18) ?
    O4 C1 . 1.2139(18) ?
    O5 C1 . 1.3051(19) ?
    O5 H5 . 0.82 ?
    O1W H2W . 0.84(3) ?
    O1W H1W . 0.86(2) ?
    N5 C3 . 1.3155(19) ?
    N5 H5A . 0.86 ?
    N5 H5B . 0.86 ?
    O2 N1 . 1.2443(16) ?
    O3 N1 . 1.2426(16) ?
    N2 C3 . 1.3529(19) ?
    N2 C2 . 1.3698(19) ?
    N2 H2 . 0.86 ?
    N4 C3 . 1.3443(18) ?
    N4 H4 . 0.86 ?
    C2 C1 . 1.495(2) ?
loop_
    _geom_angle_atom_site_label_1
    _geom_angle_atom_site_label_2
    _geom_angle_atom_site_label_3
    _geom_angle_site_symmetry_1
    _geom_angle_site_symmetry_3
    _geom_angle
    _geom_angle_publ_flag
    C2 N3 N4 . . 103.98(12) ?
    C1 O5 H5 . . 109.5 ?
    H2W O1W H1W . . 107(2) ?
    C3 N5 H5A . . 120 ?
    C3 N5 H5B . . 120 ?
    H5A N5 H5B . . 120 ?
    C3 N2 C2 . . 106.57(12) ?
    C3 N2 H2 . . 126.7 ?
    C2 N2 H2 . . 126.7 ?
    C3 N4 N3 . . 111.38(12) ?
    C3 N4 H4 . . 124.3 ?
    N3 N4 H4 . . 124.3 ?
    O3 N1 O2 . . 120.44(13) ?
    O3 N1 O1 . . 119.79(12) ?
    O2 N1 O1 . . 119.77(12) ?
    N5 C3 N4 . . 126.95(13) ?
    N5 C3 N2 . . 127.13(13) ?
    N4 C3 N2 . . 105.91(12) ?
    N3 C2 N2 . . 112.16(13) ?
    N3 C2 C1 . . 124.96(14) ?
    N2 C2 C1 . . 122.89(13) ?
    O4 C1 O5 . . 128.33(15) ?
    O4 C1 C2 . . 120.16(14) ?
    O5 C1 C2 . . 111.50(13) ?
loop_
    _geom_torsion_atom_site_label_1
    _geom_torsion_atom_site_label_2
    _geom_torsion_atom_site_label_3
    _geom_torsion_atom_site_label_4
    _geom_torsion_site_symmetry_1
    _geom_torsion_site_symmetry_2
    _geom_torsion_site_symmetry_3
    _geom_torsion_site_symmetry_4
    _geom_torsion
    _geom_torsion_publ_flag
    C2 N3 N4 C3 . . . . -0.23(16) ?
    N3 N4 C3 N5 . . . . -178.18(15) ?
    N3 N4 C3 N2 . . . . 0.55(16) ?
    C2 N2 C3 N5 . . . . 178.10(15) ?
    C2 N2 C3 N4 . . . . -0.62(15) ?
    N4 N3 C2 N2 . . . . -0.18(16) ?
    N4 N3 C2 C1 . . . . 179.43(14) ?
    C3 N2 C2 N3 . . . . 0.52(17) ?
    C3 N2 C2 C1 . . . . -179.10(13) ?
    N3 C2 C1 O4 . . . . -179.23(15) ?
    N2 C2 C1 O4 . . . . 0.3(2) ?
    N3 C2 C1 O5 . . . . 0.5(2) ?
    N2 C2 C1 O5 . . . . -179.93(13) ?
loop_
    _geom_hbond_atom_site_label_D
    _geom_hbond_atom_site_label_H
    _geom_hbond_atom_site_label_A
    _geom_hbond_site_symmetry_A
    _geom_hbond_distance_DH
    _geom_hbond_distance_HA
    _geom_hbond_distance_DA
    _geom_hbond_angle_DHA
    _geom_hbond_publ_flag
    O5 H5 O1W . 0.82 1.72 2.5210(17) 165.6 yes
    O1W H2W O4 2_575 0.84(3) 1.97(3) 2.7985(18) 166(2) yes
    O1W H1W N3 2_465 0.86(2) 2.05(3) 2.9011(19) 172(2) yes
    N5 H5A O3 . 0.86 2.1 2.8672(18) 147.5 ?
    N5 H5A O3 2_656 0.86 2.44 3.0498(19) 128.8 ?
    N5 H5B O2 1_665 0.86 2.04 2.8352(18) 154.3 yes
    N5 H5B O2 2_656 0.86 2.41 3.0060(18) 126.6 ?
    N2 H2 O1 1_665 0.86 2.02 2.8790(17) 177.7 yes
    N4 H4 O1 . 0.86 2.06 2.9112(18) 170.7 yes
    N4 H4 O3 . 0.86 2.42 3.0590(18) 131.7 ?
    N4 H4 N1 . 0.86 2.59 3.4099(19) 160.1 ?
_iucr_refine_instructions_details
;
TITL triazanitrate in P -1
CELL  0.71073   4.9934   6.7454  12.4463   97.572  100.524   98.933
ZERR     2.00   0.0013   0.0017   0.0034    0.012    0.013    0.013
LATT   1
SFAC  C    H    N    O
UNIT  6    14   10   12
MERG   2
OMIT     0   0   1
EQIV $1 -x, -y+2, -z
EQIV $2 -x-1, -y+1, -z
EQIV $3 -x+1, -y, -z+1
EQIV $4 x+1, y+1, z
EQIV $5 -x+1, -y, -z+1
EQIV $6 x+1, y+1, z
HTAB  O5 O1W
HTAB  O1W O4_$1
HTAB  O1W N3_$2
HTAB N5 O3
HTAB N5 O3_$3
HTAB N5 O2_$4
HTAB N5 O2_$5
HTAB N2 O1_$6
HTAB N4 O1
HTAB N4 O3
HTAB N4 N1
FMAP   2
PLAN   20
ACTA
HTAB    2.00000
BOND   $H
CONF
L.S.   4
WGHT    0.053500    0.097300
FVAR       1.54255
O1    4   -0.187738   -0.156022    0.318654    11.00000    0.01992    0.02124 =
         0.02159    0.00882   -0.00345    0.00086
N3    3   -0.071593    0.327042    0.200420    11.00000    0.01664    0.01602 =
         0.01914    0.00770   -0.00043    0.00227
O4    4    0.200080    0.804301    0.134886    11.00000    0.02371    0.01848 =
         0.02885    0.01091    0.00092   -0.00073
O5    4   -0.219197    0.599822    0.068108    11.00000    0.02190    0.01976 =
         0.02613    0.01135   -0.00427    0.00127
AFIX 147
H5    2   -0.250507    0.688754    0.031076    11.00000   -1.50000
AFIX   0
O1W   4   -0.375212    0.825567   -0.067864    11.00000    0.02188    0.02208 =
         0.03429    0.01590   -0.00571   -0.00202
AFIX   2
H2W   2   -0.319337    0.946102   -0.076165    11.00000   -1.50000
H1W   2   -0.543975    0.791187   -0.104275    11.00000   -1.50000
AFIX   0
N5    3    0.527206    0.298534    0.392978    11.00000    0.01503    0.01855 =
         0.02927    0.01228   -0.00339   -0.00345
AFIX  93
H5A   2    0.499890    0.185011    0.417228    11.00000   -1.20000
H5B   2    0.682938    0.381131    0.416215    11.00000   -1.20000
AFIX   0
O2    4   -0.062262   -0.342920    0.441876    11.00000    0.02744    0.01892 =
         0.03388    0.01559   -0.00470   -0.00752
O3    4    0.214340   -0.069701    0.431439    11.00000    0.01833    0.02117 =
         0.03343    0.01054   -0.00386   -0.00735
N2    3    0.343496    0.515218    0.272728    11.00000    0.01351    0.01344 =
         0.01901    0.00600    0.00019   -0.00066
AFIX  43
H2    2    0.480650    0.615442    0.285406    11.00000   -1.20000
AFIX   0
N4    3    0.078103    0.233447    0.276457    11.00000    0.01488    0.01503 =
         0.01950    0.00952   -0.00109    0.00036
AFIX  43
H4    2    0.017589    0.117843    0.293651    11.00000   -1.20000
AFIX   0
N1    3   -0.010436   -0.189480    0.398311    11.00000    0.01662    0.01393 =
         0.01945    0.00475    0.00146   -0.00022
C3    1    0.330779    0.345838    0.320343    11.00000    0.01530    0.01335 =
         0.01769    0.00451    0.00235    0.00163
C2    1    0.095179    0.495848    0.200376    11.00000    0.01514    0.01527 =
         0.01819    0.00423    0.00080    0.00210
C1    1    0.029574    0.652262    0.129950    11.00000    0.02011    0.01361 =
         0.01872    0.00530    0.00314    0.00219
HKLF    4
REM  triazanitrate in P -1
REM R1 =  0.0404 for   1563 Fo > 4sig(Fo)  and  0.0478 for all   1821 data
REM    134 parameters refined using      0 restraints
END
WGHT      0.0535      0.0973
REM Highest difference peak  0.345,  deepest hole -0.291,  1-sigma level  0.059
Q1    1   0.0567  0.5778  0.1747  11.00000  0.05    0.35
Q2    1  -0.4054  0.9031 -0.0184  11.00000  0.05    0.25
Q3    1   0.0130  0.2690  0.2195  11.00000  0.05    0.25
Q4    1   0.2369  0.2449  0.2753  11.00000  0.05    0.23
Q5    1   0.2366  0.5019  0.2154  11.00000  0.05    0.23
Q6    1   0.0457  0.3974  0.1764  11.00000  0.05    0.20
Q7    1  -0.2888 -0.2660  0.2780  11.00000  0.05    0.19
Q8    1  -0.0093  0.4556  0.2225  11.00000  0.05    0.18
Q9    1   0.1853  0.5547  0.2618  11.00000  0.05    0.18
Q10   1  -0.2103 -0.0312  0.3170  11.00000  0.05    0.18
Q11   1   0.3345 -0.0557  0.4043  11.00000  0.05    0.17
Q12   1  -0.1142  0.2640  0.1231  11.00000  0.05    0.17
Q13   1  -0.2223  0.2073  0.1795  11.00000  0.05    0.17
Q14   1   0.3976  0.3159  0.4577  11.00000  0.05    0.16
Q15   1   0.1829  0.3291  0.3322  11.00000  0.05    0.16
Q16   1   0.0707 -0.3383  0.4224  11.00000  0.05    0.16
Q17   1   0.1229  0.8680  0.0755  11.00000  0.05    0.16
Q18   1   0.2593 -0.0404  0.4610  11.00000  0.05    0.16
Q19   1  -0.3171  0.7460 -0.0361  11.00000  0.05    0.15
Q20   1  -0.1859  0.3742  0.2187  11.00000  0.05    0.15
;
