# Supplementary material for: 5-Amino-3-carb­oxy-1H-1,2,4-triazol-4-ium nitrate monohydrate
Source: Acta Crystallogr Sect E Struct Rep Online. 2012 Mar 21;68(Pt 4):o1116. doi: 10.1107/S1600536812011154 (PMC3344063; doi:10.1107/S1600536812011154)
Supplement: Supplementary file 2 [file e-68-o1116-Isup2.hkl]

#
# h,k,l, Fc-squared, Fo-squared, sigma(Fo-squared) and status flag
#
data_I
_shelx_title ' triazanitrate in P -1'
_shelx_refln_list_code          4
_shelx_F_calc_maximum       66.41
_exptl_crystal_F_000       216.00
_reflns_d_resolution_high  0.7706
 
loop_
 _symmetry_equiv_pos_as_xyz
 'x, y, z'
 '-x, -y, -z'
 
_cell_length_a     4.9934
_cell_length_b     6.7454
_cell_length_c    12.4463
_cell_angle_alpha  97.572
_cell_angle_beta  100.524
_cell_angle_gamma  98.933
 
_shelx_F_squared_multiplier     1.000
 
loop_
 _refln_index_h
 _refln_index_k
 _refln_index_l
 _refln_F_squared_calc
 _refln_F_squared_meas
 _refln_F_squared_sigma
 _refln_observed_status
   1   0   0     1781.81     1493.25     91.02 o
   2   0   0        5.27        2.86      0.32 o
   3   0   0        5.79        6.40      1.20 o
   4   0   0       15.16       16.65      1.36 o
   5   0   0       27.86       30.92      2.01 o
   6   0   0        3.03        3.12      1.25 o
  -6   1   0       17.21       20.93      2.56 o
  -5   1   0       25.90       25.43      1.93 o
  -4   1   0      117.31      111.45      4.35 o
  -3   1   0       25.07       31.92      1.59 o
  -2   1   0      205.52      236.79      5.86 o
  -1   1   0      166.57      146.43      3.62 o
   0   1   0      657.29      611.63     23.93 o
   1   1   0      494.47      549.95     12.75 o
   2   1   0       96.17       94.53      2.34 o
   3   1   0      263.60      279.53      7.84 o
   4   1   0       12.15       13.46      1.06 o
   5   1   0      184.26      170.11     10.34 o
   6   1   0        4.73        4.09      1.33 o
  -6   2   0        1.05       -0.84      0.84 o
  -5   2   0        4.29        3.98      0.89 o
  -4   2   0        0.88        1.81      0.60 o
  -3   2   0      316.03      305.88     12.34 o
  -2   2   0      835.99      810.23     25.59 o
  -1   2   0      561.13      571.22     14.70 o
   0   2   0     1271.09     1245.50     32.74 o
   1   2   0        2.82        0.92      0.19 o
   2   2   0      154.09      174.18      6.10 o
   3   2   0      211.76      226.26      8.94 o
   4   2   0       42.33       44.01      2.52 o
   5   2   0        0.45        0.34      0.73 o
  -6   3   0       14.28       14.63      2.07 o
  -5   3   0       54.96       55.58      2.81 o
  -4   3   0        1.40        1.03      0.51 o
  -3   3   0        9.53        8.51      1.13 o
  -2   3   0      175.77      180.87      7.21 o
  -1   3   0       43.67       45.45      1.68 o
   0   3   0       85.41       85.93      2.51 o
   1   3   0        2.27        3.66      0.41 o
   2   3   0      156.25      177.17      8.90 o
   3   3   0       27.35       33.61      3.71 o
   4   3   0      144.48      146.55      6.03 o
   5   3   0       48.54       45.78      2.96 o
  -6   4   0       34.41       39.14      3.66 o
  -5   4   0      175.58      168.73     10.11 o
  -4   4   0        7.49        7.14      0.90 o
  -3   4   0       26.60       25.93      2.09 o
  -2   4   0        0.16       -0.28      0.45 o
  -1   4   0      265.98      253.85      7.89 o
   0   4   0      108.57       92.02      3.24 o
   1   4   0       24.72       20.45      0.96 o
   2   4   0       70.13       71.97      2.52 o
   3   4   0        9.63        9.62      1.25 o
   4   4   0       74.26       68.80      4.01 o
   5   4   0        0.82        2.34      1.06 o
  -5   5   0      243.75      263.09     11.27 o
  -4   5   0       78.23       76.88      4.11 o
  -3   5   0       18.04       15.29      2.33 o
  -2   5   0        0.09       -0.38      0.47 o
  -1   5   0       66.46       62.24      2.35 o
   0   5   0        6.05        3.84      0.54 o
   1   5   0      256.00      253.92      7.58 o
   2   5   0      114.12      115.55      4.68 o
   3   5   0       15.19       15.14      1.62 o
   4   5   0        0.34        0.00      0.68 o
  -5   6   0        0.00        0.09      1.13 o
  -4   6   0        0.36        1.34      0.92 o
  -3   6   0      209.96      208.14      8.75 o
  -2   6   0        7.75        7.58      1.08 o
  -1   6   0       35.78       38.34      3.22 o
   0   6   0      397.87      396.51     16.21 o
   1   6   0       14.59       13.79      3.39 o
   2   6   0      136.20      123.53      5.82 o
   3   6   0        7.92        6.38      2.90 o
  -4   7   0        1.97        0.90      1.36 o
  -3   7   0       52.62       49.28      5.11 o
  -2   7   0       46.44       44.38      3.98 o
  -1   7   0      161.63      159.52      9.70 o
   0   7   0      192.28      195.30      8.45 o
   1   7   0       40.79       39.66      2.57 o
   2   7   0        9.08       10.76      1.39 o
  -3   8   0        3.39        7.19      2.08 o
  -2   8   0        0.35        1.23      1.17 o
  -1   8   0       26.15       22.87      3.05 o
   0   8   0       21.67       23.97      2.95 o
   1   8   0       18.30       18.87      2.46 o
  -1  -8   1        8.96        7.87      1.61 o
   0  -8   1        0.31        0.47      0.96 o
   1  -8   1        6.19        5.87      1.61 o
   2  -8   1       10.43       10.28      2.21 o
   3  -8   1        8.06        9.46      2.36 o
  -2  -7   1        3.74        3.27      0.85 o
  -1  -7   1       77.34       80.49      4.06 o
   0  -7   1        0.10       -0.01      0.90 o
   1  -7   1       17.03       15.37      2.36 o
   2  -7   1       36.99       30.08      3.50 o
   3  -7   1       38.11       38.29      4.35 o
   4  -7   1        0.07       -0.66      1.15 o
  -3  -6   1       26.06       26.28      2.07 o
  -2  -6   1      148.00      147.39      6.61 o
  -1  -6   1       13.19       19.42      1.60 o
   0  -6   1       17.35       18.22      1.25 o
   1  -6   1       47.41       47.93      3.66 o
   2  -6   1       24.64       22.95      1.83 o
   3  -6   1        2.62        0.64      0.86 o
   4  -6   1      140.48      139.37      6.53 o
   5  -6   1        1.51        0.23      1.17 o
  -4  -5   1        0.13        1.68      0.88 o
  -3  -5   1       64.59       61.20      3.34 o
  -2  -5   1       79.61       70.82      2.49 o
  -1  -5   1       44.10       41.52      1.66 o
   0  -5   1      254.65      257.90      8.41 o
   1  -5   1      170.96      187.08      5.96 o
   2  -5   1        2.36        1.83      0.92 o
   3  -5   1      213.76      213.27     11.56 o
   4  -5   1       72.18       70.33      3.90 o
   5  -5   1       26.03       26.43      2.67 o
  -5  -4   1        5.70        3.77      1.46 o
  -4  -4   1      128.23      116.04      5.75 o
  -3  -4   1       85.82       83.22      4.15 o
  -2  -4   1        5.74        5.50      0.52 o
  -1  -4   1      243.85      260.35      7.62 o
   0  -4   1      221.71      235.14      9.96 o
   1  -4   1       42.76       47.97      1.60 o
   2  -4   1       91.62       94.73      4.21 o
   3  -4   1      277.88      276.71     11.02 o
   4  -4   1      124.26      117.57      6.54 o
   5  -4   1        0.00        0.14      0.82 o
   6  -4   1        0.34        0.16      1.19 o
  -5  -3   1        0.31        0.58      0.71 o
  -4  -3   1       15.72       15.58      3.10 o
  -3  -3   1       10.03       10.56      0.92 o
  -2  -3   1      101.29      116.37      3.63 o
  -1  -3   1      258.04      345.87     16.22 o
   0  -3   1      972.39     1113.83     34.46 o
   1  -3   1     1544.44     1611.30     41.02 o
   2  -3   1      102.57      102.53      6.31 o
   3  -3   1       62.13       73.43      2.98 o
   4  -3   1       43.79       40.70      2.98 o
   5  -3   1       67.97       67.13      5.03 o
   6  -3   1       53.01       64.44      4.27 o
  -5  -2   1       29.33       29.80      2.41 o
  -4  -2   1       31.35       28.97      2.09 o
  -3  -2   1        0.09        0.29      0.32 o
  -2  -2   1      625.97      713.86     20.21 o
  -1  -2   1       45.74       45.13      3.89 o
   0  -2   1      224.88      273.97      9.97 o
   1  -2   1       16.96       16.54      0.62 o
   2  -2   1      470.24      463.36     14.69 o
   3  -2   1      250.34      251.81      8.45 o
   4  -2   1      118.77      118.97      8.08 o
   5  -2   1       16.77       16.04      1.59 o
   6  -2   1        2.55        3.43      1.61 o
  -6  -1   1        0.27       -0.29      0.87 o
  -5  -1   1       77.20       67.88      3.48 o
  -4  -1   1      162.21      163.57      5.27 o
  -3  -1   1      261.72      272.41     10.92 o
  -2  -1   1     2893.04     3243.96    126.64 o
  -1  -1   1     1750.54     1710.84     79.12 o
   0  -1   1      190.63      198.22      5.89 o
   1  -1   1      864.29      808.78     20.40 o
   2  -1   1        0.11        0.93      0.22 o
   3  -1   1      214.56      245.57     17.16 o
   4  -1   1      305.94      278.42     10.77 o
   5  -1   1      573.71      541.12     17.86 o
   6  -1   1       36.32       33.15      3.26 o
  -6   0   1        2.33        2.63      1.21 o
  -5   0   1        6.33        6.29      1.35 o
  -4   0   1        7.61        7.60      0.90 o
  -3   0   1       26.52       29.36      1.32 o
  -2   0   1      787.32      782.02     24.00 o
  -1   0   1      261.22      229.58      5.95 o
   1   0   1      891.05      870.23     19.02 o
   2   0   1       16.44       13.15      0.75 o
   3   0   1        8.98       11.51      1.00 o
   4   0   1      226.85      247.49     21.54 o
   5   0   1       75.76       76.11      4.47 o
   6   0   1       23.66       32.93      7.43 o
  -6   1   1       17.27       13.89      2.60 o
  -5   1   1      115.79      102.98      4.26 o
  -4   1   1      155.79      168.79     12.39 o
  -3   1   1       99.62       95.42      4.93 o
  -2   1   1      430.81      432.86     11.33 o
  -1   1   1       55.52       51.37      1.84 o
   0   1   1      177.40      147.16      3.34 o
   1   1   1       10.16       11.63      0.44 o
   2   1   1       74.41       78.62      2.02 o
   3   1   1       84.72       94.93      3.94 o
   4   1   1      179.77      159.82      5.85 o
   5   1   1        8.34        7.62      2.01 o
  -6   2   1       16.51       17.19      2.26 o
  -5   2   1       19.97       20.26      1.74 o
  -4   2   1      259.81      273.98      9.43 o
  -3   2   1       88.81       88.54      3.42 o
  -2   2   1        0.91       -0.35      0.35 o
  -1   2   1      277.33      275.61      9.14 o
   0   2   1      372.02      361.11      8.01 o
   1   2   1        4.22        1.90      0.20 o
   2   2   1      105.86      131.55      3.55 o
   3   2   1      382.95      378.16      9.68 o
   4   2   1       37.36       41.65      2.46 o
   5   2   1        8.26        9.12      1.36 o
  -6   3   1       10.46       10.66      1.75 o
  -5   3   1        1.02        1.12      1.23 o
  -4   3   1       16.08       15.40      2.06 o
  -3   3   1      477.75      476.54     21.60 o
  -2   3   1       62.09       56.18      2.72 o
  -1   3   1      457.87      467.82     10.90 o
   0   3   1       18.55       16.90      0.57 o
   1   3   1       50.21       60.11      2.04 o
   2   3   1        4.61        5.01      0.59 o
   3   3   1      303.96      300.74     10.07 o
   4   3   1      194.09      200.79      7.92 o
   5   3   1        3.01        3.96      1.31 o
  -6   4   1       10.50       10.19      1.87 o
  -5   4   1        1.76        0.66      0.88 o
  -4   4   1      104.27      106.08      4.20 o
  -3   4   1        0.68        0.86      0.73 o
  -2   4   1      369.75      367.74     14.03 o
  -1   4   1      286.66      284.89      8.83 o
   0   4   1      248.54      257.64      6.28 o
   1   4   1      117.71      130.95      4.11 o
   2   4   1      125.50      141.16      4.52 o
   3   4   1       22.66       24.38      2.57 o
   4   4   1        2.63        2.67      0.93 o
  -5   5   1       34.93       36.28      3.11 o
  -4   5   1        5.50        5.18      2.83 o
  -3   5   1        0.52        0.79      0.70 o
  -2   5   1        8.05        9.34      0.99 o
  -1   5   1      152.30      144.55      7.20 o
   0   5   1       72.63       72.89      2.80 o
   1   5   1      420.71      399.44     11.77 o
   2   5   1      409.63      434.32     15.43 o
   3   5   1       15.49       14.62      1.71 o
   4   5   1        1.02        0.56      0.77 o
  -5   6   1        9.15       11.22      1.83 o
  -4   6   1        9.96       11.18      1.68 o
  -3   6   1       57.28       54.65      2.54 o
  -2   6   1       44.10       44.85      2.54 o
  -1   6   1       20.25       24.84      2.79 o
   0   6   1       10.65       10.20      1.19 o
   1   6   1        2.52        3.86      0.77 o
   2   6   1       88.15       85.82      4.44 o
   3   6   1        0.75        2.69      0.90 o
  -4   7   1        0.61        0.68      1.31 o
  -3   7   1       17.02       16.06      2.77 o
  -2   7   1       95.47       88.90      6.41 o
  -1   7   1       62.02       66.18      4.93 o
   0   7   1       19.25       20.30      2.58 o
   1   7   1      303.64      312.16     13.28 o
   2   7   1       17.92       23.11      2.95 o
  -3   8   1       36.89       38.49      4.69 o
  -2   8   1        3.80        3.76      1.58 o
  -1   8   1       82.92       85.06      6.17 o
   0   8   1       15.48       18.83      2.69 o
   1   8   1        0.25        0.66      1.17 o
  -1  -8   2        5.52        6.35      1.43 o
   0  -8   2       33.63       28.84      3.08 o
   1  -8   2       10.04       11.94      2.19 o
   2  -8   2       33.31       34.52      4.06 o
   3  -8   2        0.53        0.01      1.14 o
  -2  -7   2        3.97        4.67      1.82 o
  -1  -7   2       12.07       14.14      1.45 o
   0  -7   2      113.46      107.09      5.02 o
   1  -7   2        8.07       12.26      2.05 o
   2  -7   2       51.08       44.89      4.01 o
   3  -7   2      234.87      234.17     14.24 o
   4  -7   2       11.36       14.95      3.00 o
  -3  -6   2       20.51       23.27      1.80 o
  -2  -6   2      436.42      428.26     17.48 o
  -1  -6   2       52.17       51.52      3.08 o
   0  -6   2       84.70       82.48      3.11 o
   1  -6   2      236.81      212.60     12.08 o
   2  -6   2      106.27      106.26      3.81 o
   3  -6   2        1.92        0.43      0.75 o
   4  -6   2        7.34        6.84      2.37 o
   5  -6   2       12.82        9.58      2.55 o
  -4  -5   2        6.16        7.63      1.24 o
  -3  -5   2      125.70      122.52      5.69 o
  -2  -5   2        2.74        2.34      0.35 o
  -1  -5   2       17.27       14.92      0.76 o
   0  -5   2       33.31       31.04      1.85 o
   1  -5   2      135.95      137.56      4.52 o
   2  -5   2      126.26      129.35      5.53 o
   3  -5   2        4.85        2.55      1.19 o
   4  -5   2       21.74       19.50      2.42 o
   5  -5   2        9.89       10.48      2.86 o
  -5  -4   2        0.17        3.10      1.08 o
  -4  -4   2       13.82       14.13      1.59 o
  -3  -4   2      479.49      489.48     15.73 o
  -2  -4   2      682.52      673.97     31.24 o
  -1  -4   2      143.71      161.73      8.25 o
   0  -4   2      324.20      347.97     18.55 o
   1  -4   2       16.45       17.10      0.99 o
   2  -4   2        4.02        4.21      0.78 o
   3  -4   2        2.65        1.72      0.70 o
   4  -4   2      110.22      121.87      5.79 o
   5  -4   2       32.29       32.25      2.93 o
  -5  -3   2        1.68        0.35      0.71 o
  -4  -3   2        1.92        1.47      0.65 o
  -3  -3   2      169.71      186.85      5.78 o
  -2  -3   2      166.65      193.29      5.75 o
  -1  -3   2      292.35      327.93     22.72 o
   0  -3   2      550.60      590.59     21.38 o
   1  -3   2      985.37      991.56     25.40 o
   2  -3   2        1.41        0.19      0.26 o
   3  -3   2      248.29      242.54      9.76 o
   4  -3   2        1.34        1.95      0.63 o
   5  -3   2       22.93       22.21      2.34 o
   6  -3   2       10.96       10.90      1.86 o
  -5  -2   2      136.80      132.10      5.74 o
  -4  -2   2      286.55      282.57     10.51 o
  -3  -2   2        3.31        4.70      1.17 o
  -2  -2   2      101.70      121.02      3.77 o
  -1  -2   2       12.55        8.52      1.52 o
   0  -2   2     1232.60     1198.01     43.01 o
   1  -2   2       83.27       78.70      2.32 o
   2  -2   2     1334.05     1461.67     45.71 o
   3  -2   2      103.11      113.74      4.28 o
   4  -2   2        2.61        1.85      0.62 o
   5  -2   2       14.50       11.53      1.37 o
   6  -2   2        7.41        8.96      2.22 o
  -6  -1   2        1.37        2.88      1.21 o
  -5  -1   2       31.47       31.52      2.44 o
  -4  -1   2      258.50      227.42      7.01 o
  -3  -1   2       62.44       67.11      2.08 o
  -2  -1   2        1.83        0.75      0.17 o
  -1  -1   2      382.72      392.22     11.24 o
   0  -1   2      378.38      387.75      9.98 o
   1  -1   2       15.39       14.15      0.89 o
   2  -1   2      120.16      110.44      4.88 o
   3  -1   2      744.41      764.39     24.27 o
   4  -1   2       32.43       33.96      3.97 o
   5  -1   2       42.16       47.33      2.73 o
   6  -1   2        0.01        1.20      1.02 o
  -6   0   2        1.33        2.00      1.65 o
  -5   0   2      115.30      107.19      6.19 o
  -4   0   2       37.33       30.43      2.10 o
  -3   0   2       72.46       75.58      2.75 o
  -2   0   2        0.82        2.38      0.45 o
  -1   0   2       41.73       37.77      1.17 o
   0   0   2      194.12      168.14      4.13 o
   1   0   2      409.91      454.52     11.04 o
   2   0   2       95.10      100.23      3.65 o
   3   0   2      231.61      247.10      8.39 o
   4   0   2      154.59      148.67      5.57 o
   5   0   2       40.87       35.73      3.21 o
   6   0   2        2.59        5.15      1.44 o
  -6   1   2       43.44       40.84      6.09 o
  -5   1   2       80.87       84.78      5.62 o
  -4   1   2        1.28        1.33      0.52 o
  -3   1   2        1.39        0.80      0.47 o
  -2   1   2      332.05      305.20      8.09 o
  -1   1   2      102.90       96.09      2.84 o
   0   1   2      464.47      432.24     10.24 o
   1   1   2     1101.51     1092.06     24.14 o
   2   1   2       13.86       20.99      1.26 o
   3   1   2        0.06        0.00      0.30 o
   4   1   2        1.94        2.36      0.56 o
   5   1   2        8.64        6.96      1.19 o
  -6   2   2      241.24      239.86     11.20 o
  -5   2   2      150.66      160.14      8.47 o
  -4   2   2       81.83       88.89      3.90 o
  -3   2   2       16.42       14.16      1.35 o
  -2   2   2      394.72      391.89     14.67 o
  -1   2   2      235.86      240.39      5.72 o
   0   2   2     1183.15     1082.57     23.67 o
   1   2   2     2354.89     2518.05     57.40 o
   2   2   2      337.22      326.94      8.18 o
   3   2   2      190.38      180.92      5.62 o
   4   2   2       99.95       96.07      7.15 o
   5   2   2        2.60        3.22      1.20 o
  -6   3   2       10.81        9.06      1.64 o
  -5   3   2       43.04       44.90      2.60 o
  -4   3   2       55.38       55.10      2.54 o
  -3   3   2      129.54      128.36      6.33 o
  -2   3   2       34.10       29.46      1.74 o
  -1   3   2       67.54       70.81      2.23 o
   0   3   2       44.88       40.39      1.14 o
   1   3   2      728.78      772.26     19.04 o
   2   3   2        0.48        0.23      0.33 o
   3   3   2       37.62       31.37      2.34 o
   4   3   2       52.73       47.47      4.86 o
   5   3   2       33.73       36.60      4.67 o
  -6   4   2       33.90       36.11      3.31 o
  -5   4   2       35.81       44.33      4.72 o
  -4   4   2       34.87       32.89      1.91 o
  -3   4   2       76.04       70.45      3.55 o
  -2   4   2      550.58      501.01     15.34 o
  -1   4   2      289.69      304.87      8.53 o
   0   4   2      111.32      120.94      2.94 o
   1   4   2       87.91       87.40      2.96 o
   2   4   2        2.02        2.57      0.51 o
   3   4   2        6.45        6.72      1.17 o
   4   4   2        0.28        0.44      0.76 o
  -5   5   2       69.51       66.75      5.98 o
  -4   5   2       79.67       76.12      4.08 o
  -3   5   2       42.60       45.26      6.76 o
  -2   5   2       22.40       21.43      1.79 o
  -1   5   2       48.37       45.62      2.34 o
   0   5   2      109.61      113.36      3.50 o
   1   5   2        0.17        0.45      0.34 o
   2   5   2       95.19      101.74      4.32 o
   3   5   2      119.87      105.26      7.17 o
   4   5   2        3.29        2.99      1.17 o
  -5   6   2       31.80       32.22      3.03 o
  -4   6   2       62.09       69.03      5.43 o
  -3   6   2        0.00        0.50      0.54 o
  -2   6   2       68.87       69.67      3.52 o
  -1   6   2      112.22      112.99      7.25 o
   0   6   2       26.73       26.54      2.88 o
   1   6   2       23.60       24.02      1.81 o
   2   6   2       44.74       47.67      3.13 o
   3   6   2        1.26        3.18      1.08 o
  -4   7   2        0.01       -1.12      1.12 o
  -3   7   2       22.34       23.00      3.37 o
  -2   7   2       17.06       14.59      2.51 o
  -1   7   2        5.25        5.14      1.50 o
   0   7   2        3.73        4.43      1.35 o
   1   7   2       80.89       88.19      4.62 o
   2   7   2       12.54       11.75      1.64 o
  -3   8   2       19.22       21.60      3.55 o
  -2   8   2        3.27        5.07      1.83 o
  -1   8   2        3.53        4.71      1.63 o
   0   8   2       45.16       45.38      4.51 o
   0  -8   3       99.14       91.97      5.98 o
   1  -8   3      169.99      171.83     10.39 o
   2  -8   3       29.09       26.26      3.48 o
   3  -8   3        0.57        1.13      1.32 o
  -3  -7   3        0.25        0.90      1.29 o
  -2  -7   3       19.54       24.48      3.94 o
  -1  -7   3       33.27       35.14      2.24 o
   0  -7   3      102.12      105.73      5.81 o
   1  -7   3        1.33        1.02      0.94 o
   2  -7   3        4.45        3.24      1.46 o
   3  -7   3      173.29      174.22     11.18 o
   4  -7   3       52.76       58.03      6.05 o
  -3  -6   3        5.66        4.08      1.75 o
  -2  -6   3       49.08       43.52      5.33 o
  -1  -6   3      320.99      305.86     12.57 o
   0  -6   3      309.36      295.93      9.68 o
   1  -6   3      123.84      109.13      6.88 o
   2  -6   3      104.71      106.03      4.77 o
   3  -6   3        0.85        1.05      0.84 o
   4  -6   3       11.48        7.95      1.45 o
   5  -6   3        0.00        0.54      1.86 o
  -4  -5   3        1.76        0.30      0.57 o
  -3  -5   3      178.39      153.54      8.25 o
  -2  -5   3        4.80        5.26      1.69 o
  -1  -5   3      522.74      508.82     14.61 o
   0  -5   3       22.49       20.68      1.44 o
   1  -5   3       29.35       30.51      1.38 o
   2  -5   3      455.43      452.59     17.14 o
   3  -5   3        6.36        7.30      1.16 o
   4  -5   3        0.14       -0.18      0.66 o
   5  -5   3       14.00       15.03      3.65 o
  -5  -4   3        0.00        0.38      1.08 o
  -4  -4   3        8.30        6.04      1.14 o
  -3  -4   3       97.81       85.84      4.24 o
  -2  -4   3      336.39      333.22     23.75 o
  -1  -4   3       29.10       22.45      3.34 o
   0  -4   3      106.70      101.87      4.04 o
   1  -4   3        1.19        2.31      0.41 o
   2  -4   3       52.91       51.81      2.17 o
   3  -4   3      122.99      125.35      5.66 o
   4  -4   3      493.52      476.63     18.63 o
   5  -4   3        5.78        4.11      1.28 o
  -5  -3   3       53.88       44.73      2.89 o
  -4  -3   3       13.34       13.85      2.82 o
  -3  -3   3       53.81       49.37      1.90 o
  -2  -3   3       52.03       53.55      5.09 o
  -1  -3   3      251.81      234.49     16.73 o
   0  -3   3      480.52      518.75     28.92 o
   1  -3   3        1.37        1.84      0.41 o
   2  -3   3       41.49       44.76      2.05 o
   3  -3   3        7.50        6.25      0.82 o
   4  -3   3      299.96      306.15     12.40 o
   5  -3   3       70.12       71.17      3.45 o
  -5  -2   3       86.35       88.69      5.49 o
  -4  -2   3       18.05       21.99      1.81 o
  -3  -2   3      128.64      131.23      4.68 o
  -2  -2   3        2.90        1.83      0.29 o
  -1  -2   3      109.35       97.90      7.51 o
   0  -2   3       88.97       97.64      2.63 o
   1  -2   3      609.98      712.16     18.33 o
   2  -2   3       26.56       34.20      1.93 o
   3  -2   3       11.26        8.84      0.95 o
   4  -2   3      147.40      144.97      5.54 o
   5  -2   3       19.62       22.67      2.82 o
   6  -2   3        1.83        2.41      1.22 o
  -6  -1   3        3.89        4.55      1.36 o
  -5  -1   3       18.97       24.44      2.16 o
  -4  -1   3      126.44      124.87      4.92 o
  -3  -1   3       72.31       76.34      2.15 o
  -2  -1   3        3.27        1.30      0.20 o
  -1  -1   3      708.24      682.74     16.93 o
   0  -1   3      622.69      611.22     15.62 o
   1  -1   3     1498.82     1547.70     36.56 o
   2  -1   3      527.68      584.76     24.84 o
   3  -1   3        4.20        3.50      0.65 o
   4  -1   3       22.87       22.84      1.76 o
   5  -1   3        5.32        5.87      1.06 o
   6  -1   3        4.40        2.40      1.16 o
  -6   0   3      110.36      111.81      6.19 o
  -5   0   3        6.44        6.17      2.22 o
  -4   0   3      133.03      137.01      5.35 o
  -3   0   3       61.10       55.04      2.16 o
  -2   0   3      172.93      173.99      4.72 o
  -1   0   3      988.25      959.86     24.48 o
   0   0   3       47.80       34.46      1.04 o
   1   0   3      530.33      581.33     14.03 o
   2   0   3       24.47       31.33      2.93 o
   3   0   3      122.26      119.81      8.93 o
   4   0   3       58.71       55.30      2.66 o
   5   0   3       22.89       29.02      2.91 o
  -6   1   3        9.05        9.48      1.74 o
  -5   1   3        0.00        0.02      0.57 o
  -4   1   3        4.55        6.67      0.89 o
  -3   1   3        0.01       -0.06      0.55 o
  -2   1   3      639.93      659.09     19.69 o
   0   1   3     1445.42     1531.55     38.87 o
   1   1   3       11.85        6.51      0.37 o
   2   1   3       14.48       14.76      0.86 o
   3   1   3       68.40       69.54      2.58 o
   4   1   3       53.72       56.65      2.40 o
   5   1   3        7.71        6.38      1.21 o
  -6   2   3        6.31        7.69      1.61 o
  -5   2   3       64.24       68.69      3.20 o
  -4   2   3       19.79       19.93      2.19 o
  -3   2   3       28.27       34.41      3.94 o
  -2   2   3      115.20      104.97      4.43 o
  -1   2   3       33.61       38.03      1.33 o
   0   2   3      332.49      323.17      7.84 o
   1   2   3       35.85       32.96      1.07 o
   2   2   3      248.06      273.81      9.18 o
   3   2   3        4.55        4.85      0.60 o
   4   2   3      201.03      192.67     16.55 o
   5   2   3       10.48       10.97      1.88 o
  -6   3   3        0.05        0.21      0.92 o
  -5   3   3        0.11        0.97      0.65 o
  -4   3   3      105.93      105.25      4.19 o
  -3   3   3      158.13      155.24      6.57 o
  -2   3   3      196.00      182.40      7.34 o
  -1   3   3      596.87      557.58     15.05 o
   0   3   3        4.57        3.98      0.43 o
   1   3   3      155.53      168.77      4.46 o
   2   3   3      203.58      200.60      5.81 o
   3   3   3       69.92       74.94      4.10 o
   4   3   3        0.00        0.99      0.79 o
   5   3   3        0.16       -0.17      0.85 o
  -6   4   3       12.80       11.85      2.52 o
  -5   4   3        0.00        0.39      1.09 o
  -4   4   3        1.42        1.02      0.52 o
  -3   4   3       18.77       23.84      3.00 o
  -2   4   3        5.05        5.22      0.53 o
  -1   4   3       40.13       36.39      1.63 o
   0   4   3        6.15        6.77      0.66 o
   1   4   3       81.48       83.85      2.46 o
   2   4   3       30.93       33.80      3.13 o
   3   4   3      147.47      153.84      7.32 o
   4   4   3       42.29       38.31      3.34 o
  -5   5   3        8.44        7.95      1.93 o
  -4   5   3       17.44       18.28      2.01 o
  -3   5   3        0.21       -0.26      0.49 o
  -2   5   3       69.06       71.83      3.57 o
  -1   5   3       13.93       13.74      1.66 o
   0   5   3        5.36        5.70      0.72 o
   1   5   3       63.94       61.75      3.97 o
   2   5   3        6.13        6.41      0.97 o
   3   5   3       60.42       56.70      3.59 o
  -5   6   3       41.68       46.66      3.74 o
  -4   6   3        5.41        7.23      1.46 o
  -3   6   3        1.45        2.28      0.82 o
  -2   6   3       22.02       20.61      3.20 o
  -1   6   3        0.00        0.06      0.79 o
   0   6   3      108.59      122.83      7.74 o
   1   6   3       83.28       81.30      3.70 o
   2   6   3       23.75       23.69      2.28 o
   3   6   3        0.68        0.32      0.83 o
  -4   7   3       81.60       72.82      6.28 o
  -3   7   3        1.48        0.69      1.32 o
  -2   7   3       29.50       32.62      3.87 o
  -1   7   3      208.32      233.14     13.78 o
   0   7   3       16.21       16.71      2.56 o
   1   7   3       62.39       60.82      4.69 o
   2   7   3       14.53       13.52      1.85 o
  -2   8   3       60.84       55.16      5.53 o
  -1   8   3       89.37       89.84      6.63 o
   0   8   3       20.95       23.88      3.27 o
   0  -8   4        0.06        0.15      0.86 o
   1  -8   4       12.05       12.78      2.23 o
   2  -8   4        0.27        1.62      1.26 o
   3  -8   4       44.01       49.09      5.35 o
  -3  -7   4       23.21       32.39      5.01 o
  -2  -7   4       16.88       13.99      2.95 o
  -1  -7   4        0.00       -0.21      0.47 o
   0  -7   4        9.02       10.52      1.30 o
   1  -7   4       23.90       20.22      2.62 o
   2  -7   4       12.13       11.92      2.26 o
   3  -7   4        5.21        5.46      1.91 o
   4  -7   4       12.14       16.17      3.11 o
  -3  -6   4        9.44       11.36      2.83 o
  -2  -6   4      105.31       98.61      8.27 o
  -1  -6   4        5.51        4.69      1.41 o
   0  -6   4       50.47       42.70      3.14 o
   1  -6   4       41.01       37.85      3.17 o
   2  -6   4       55.84       58.92      4.69 o
   3  -6   4        0.01       -0.64      0.64 o
   4  -6   4       43.22       43.49      3.69 o
  -4  -5   4       30.63       29.12      2.17 o
  -3  -5   4      157.79      164.09      7.19 o
  -2  -5   4       13.04       17.28      3.06 o
  -1  -5   4       24.31       27.82      1.23 o
   0  -5   4       95.38      102.64      4.23 o
   1  -5   4       12.29       14.15      0.95 o
   2  -5   4       12.49       11.55      0.94 o
   3  -5   4      327.65      307.27     18.48 o
   4  -5   4        3.65        3.95      1.54 o
   5  -5   4        0.38        0.67      1.00 o
  -5  -4   4        0.25        1.87      0.93 o
  -4  -4   4       61.35       54.76      3.29 o
  -3  -4   4      114.74      112.41      3.99 o
  -2  -4   4       45.71       49.79      5.17 o
  -1  -4   4      249.79      247.10     17.98 o
   0  -4   4      268.40      284.16     10.63 o
   1  -4   4        6.62        8.43      0.97 o
   2  -4   4      483.58      521.63     16.84 o
   3  -4   4      133.14      138.99      5.40 o
   4  -4   4       86.11       92.66      5.29 o
   5  -4   4        5.56        6.61      1.48 o
  -5  -3   4       76.70       77.30      4.46 o
  -4  -3   4       43.31       44.87      3.08 o
  -3  -3   4       10.82       11.23      0.90 o
  -2  -3   4      248.41      265.08      8.64 o
  -1  -3   4      434.26      468.37     27.65 o
   0  -3   4       53.99       69.03      2.87 o
   1  -3   4      127.37      148.30      6.39 o
   2  -3   4      607.65      646.51     20.65 o
   3  -3   4      147.05      142.81      6.29 o
   4  -3   4        0.35        0.79      1.00 o
   5  -3   4        0.01        1.78      1.41 o
  -5  -2   4       18.48       21.30      1.98 o
  -4  -2   4       10.83       11.02      1.29 o
  -3  -2   4       39.63       46.02      2.01 o
  -2  -2   4      209.27      233.00      7.02 o
  -1  -2   4     1015.31     1149.96     30.94 o
   0  -2   4     1785.52     1784.14     45.30 o
   1  -2   4       76.43       77.37      2.74 o
   2  -2   4       77.03       99.65      3.74 o
   3  -2   4       30.21       25.22      5.80 o
   4  -2   4       95.19       97.08      4.78 o
   5  -2   4       92.38      101.84      5.08 o
  -6  -1   4        8.42        7.75      1.62 o
  -5  -1   4       11.19        9.36      2.48 o
  -4  -1   4        2.37        3.24      0.58 o
  -3  -1   4      194.00      204.21      5.90 o
  -2  -1   4       12.61       13.64      0.63 o
  -1  -1   4      296.47      334.88      6.98 o
   0  -1   4        0.72        0.71      0.20 o
   1  -1   4      594.50      627.07     14.92 o
   2  -1   4      476.21      493.53     29.63 o
   3  -1   4      193.12      178.26      6.39 o
   4  -1   4        8.95       10.57      1.22 o
   5  -1   4       11.11        8.72      1.28 o
  -6   0   4       37.99       33.91      3.29 o
  -5   0   4       98.07       97.98      4.57 o
  -4   0   4       80.46       81.92      3.80 o
  -3   0   4     1196.14     1124.14     42.23 o
  -2   0   4      673.45      681.00     23.47 o
  -1   0   4       57.05       62.38      1.76 o
   0   0   4      474.88      431.18     13.84 o
   1   0   4       50.27       56.04      1.68 o
   2   0   4      293.70      290.48     11.12 o
   3   0   4      350.10      310.34     10.43 o
   4   0   4      924.66      834.32     26.92 o
   5   0   4       47.59       42.30     11.28 o
  -6   1   4        9.44       10.58      1.85 o
  -5   1   4       18.42       19.97      1.68 o
  -4   1   4       18.65       18.93      1.74 o
  -3   1   4      188.26      185.66      9.67 o
  -2   1   4       24.33       29.55      2.03 o
  -1   1   4       16.34       16.73      1.22 o
   0   1   4      639.72      613.45     14.81 o
   1   1   4       15.69       13.23      1.20 o
   2   1   4       41.30       44.31      1.75 o
   3   1   4      373.37      356.01     17.24 o
   4   1   4       74.22       68.03      2.78 o
   5   1   4       28.25       36.16      3.43 o
  -6   2   4       65.55       65.72      4.25 o
  -5   2   4       59.92       61.89      3.00 o
  -4   2   4       57.49       58.46      3.39 o
  -3   2   4      158.25      162.85      6.75 o
  -2   2   4       10.11       13.65      1.23 o
  -1   2   4      109.75      101.23      3.47 o
   0   2   4       11.30       16.02      0.90 o
   1   2   4       12.27       13.70      1.35 o
   2   2   4       83.69       91.49      3.51 o
   3   2   4      190.42      177.71      5.73 o
   4   2   4       25.87       26.73      2.69 o
   5   2   4       30.21       39.48      4.14 o
  -6   3   4        8.58       10.59      1.70 o
  -5   3   4       54.78       57.85      3.46 o
  -4   3   4       39.55       41.11      2.61 o
  -3   3   4        0.01       -0.46      0.48 o
  -2   3   4       84.27       77.22      2.92 o
  -1   3   4      128.74      125.60      4.42 o
   0   3   4        6.48        5.30      0.60 o
   1   3   4       71.99       75.70      2.97 o
   2   3   4      254.51      241.78      8.19 o
   3   3   4       30.75       30.21      3.10 o
   4   3   4       14.83       12.90      1.83 o
  -6   4   4        0.29       -0.32      1.03 o
  -5   4   4        0.70        1.21      0.91 o
  -4   4   4      104.33      100.85      4.07 o
  -3   4   4       26.57       32.00      2.46 o
  -2   4   4       96.75       91.65      3.48 o
  -1   4   4       19.37       24.31      2.28 o
   0   4   4       17.08       21.48      1.60 o
   1   4   4        0.08        0.47      0.31 o
   2   4   4      183.19      182.23     12.75 o
   3   4   4      164.37      151.45      7.34 o
   4   4   4        1.53        1.01      1.63 o
  -5   5   4       27.56       29.49      2.85 o
  -4   5   4        0.11       -0.67      0.67 o
  -3   5   4       99.80       93.57      3.70 o
  -2   5   4       82.30       78.89      3.89 o
  -1   5   4      122.09      133.17      4.85 o
   0   5   4       51.91       53.01      2.65 o
   1   5   4       56.32       60.41      3.02 o
   2   5   4       26.15       22.37      2.47 o
   3   5   4        1.96        0.83      0.84 o
  -5   6   4        6.05        4.31      1.37 o
  -4   6   4        1.57        2.89      0.85 o
  -3   6   4        6.28        7.19      1.28 o
  -2   6   4       64.16       59.80      3.28 o
  -1   6   4       15.21       14.09      2.29 o
   0   6   4      156.30      154.24      9.48 o
   1   6   4      219.49      195.83     11.63 o
   2   6   4        7.81        8.77      1.94 o
  -4   7   4       18.79       23.40      3.73 o
  -3   7   4        9.88       11.38      2.57 o
  -2   7   4       14.34       14.43      2.62 o
  -1   7   4        5.04        6.22      1.74 o
   0   7   4        6.15        7.14      1.83 o
   1   7   4       46.24       52.46      4.42 o
  -2   8   4       37.35       33.89      4.37 o
  -1   8   4        4.02        6.27      1.92 o
   0  -8   5       15.62       13.31      2.00 o
   1  -8   5       49.78       54.00      4.45 o
   2  -8   5       44.71       47.27      4.95 o
  -3  -7   5       15.25       19.11      3.83 o
  -2  -7   5        7.65        7.10      2.17 o
  -1  -7   5       51.60       46.69      2.63 o
   0  -7   5        8.69       10.53      2.23 o
   1  -7   5       63.36       52.58      4.21 o
   2  -7   5        3.14        1.04      1.19 o
   3  -7   5       14.96       16.65      3.08 o
   4  -7   5        3.86        3.99      1.98 o
  -3  -6   5       10.99       11.35      2.93 o
  -2  -6   5        4.95        6.30      2.13 o
  -1  -6   5      100.86       94.03      5.42 o
   0  -6   5       13.46       13.31      1.70 o
   1  -6   5       47.00       40.69      3.40 o
   2  -6   5      467.18      437.02     24.06 o
   3  -6   5       17.51       11.58      2.47 o
   4  -6   5        2.67        1.94      1.00 o
  -4  -5   5       13.72       19.59      2.96 o
  -3  -5   5      364.65      349.54     24.06 o
  -1  -5   5       98.78       92.77      3.67 o
   0  -5   5      343.05      336.57     12.65 o
   1  -5   5      296.85      305.79     11.58 o
   2  -5   5       25.07       25.82      1.53 o
   3  -5   5       17.34       19.06      2.03 o
   4  -5   5       32.02       33.00      4.01 o
   5  -5   5       51.40       61.20      5.30 o
  -5  -4   5        9.43       10.37      1.57 o
  -4  -4   5      119.73      120.40     10.76 o
  -3  -4   5       31.77       36.26      2.45 o
  -2  -4   5       16.50       11.64      2.66 o
  -1  -4   5       55.25       53.38      2.04 o
   0  -4   5      184.78      196.78      7.58 o
   1  -4   5      146.30      155.66      5.14 o
   2  -4   5        0.00        0.29      0.38 o
   3  -4   5       44.27       40.62      4.04 o
   4  -4   5       30.35       28.37      2.59 o
   5  -4   5       30.04       32.84      3.15 o
  -5  -3   5        4.73        6.52      1.35 o
  -4  -3   5      317.85      318.41     13.92 o
  -3  -3   5      556.11      553.21     20.29 o
  -2  -3   5      110.17      122.56      4.23 o
  -1  -3   5      352.41      368.30     11.89 o
   0  -3   5       38.72       36.67      1.18 o
   1  -3   5       45.55       40.81      1.72 o
   2  -3   5        0.69       -0.02      0.47 o
   3  -3   5      208.30      213.34      8.92 o
   4  -3   5       75.34       63.74      3.69 o
   5  -3   5        5.61        3.69      1.26 o
  -5  -2   5        5.06        7.50      1.47 o
  -4  -2   5      133.30      143.80      6.94 o
  -3  -2   5      132.90      144.26      5.12 o
  -2  -2   5      157.95      162.12      5.04 o
  -1  -2   5      335.19      339.56     12.25 o
   0  -2   5     1061.26     1138.83     29.06 o
   1  -2   5        1.29        0.32      0.30 o
   2  -2   5      287.47      284.91     11.16 o
   3  -2   5        0.04        0.34      0.59 o
   4  -2   5       30.97       35.19      4.66 o
   5  -2   5       21.33       17.70      2.18 o
  -6  -1   5       62.67       62.02      4.29 o
  -5  -1   5      158.10      155.99      9.93 o
  -4  -1   5        0.01       -0.05      0.38 o
  -3  -1   5       89.71      101.19      3.17 o
  -2  -1   5        6.66        6.01      0.49 o
  -1  -1   5      990.20      940.26     21.14 o
   0  -1   5       50.22       50.97      2.01 o
   1  -1   5     1375.27     1487.40     46.24 o
   2  -1   5      240.64      247.98      9.79 o
   3  -1   5        5.30        4.63      0.93 o
   4  -1   5       10.27        9.11      1.19 o
   5  -1   5        8.65        7.78      1.27 o
  -6   0   5       21.28       22.48      2.60 o
  -5   0   5       94.34       90.15      5.05 o
  -4   0   5       19.26       18.43      1.41 o
  -3   0   5        1.51        0.89      1.07 o
  -2   0   5      126.70      135.89      4.08 o
  -1   0   5      163.75      160.93      4.44 o
   0   0   5       46.23       43.20      1.36 o
   1   0   5       55.72       53.18      2.59 o
   2   0   5      938.02     1053.06     38.82 o
   3   0   5       31.93       25.35      2.38 o
   4   0   5       61.47       59.71      2.93 o
   5   0   5        0.07        0.15      0.88 o
  -6   1   5       59.65       57.81      5.20 o
  -5   1   5       13.25       15.42      1.72 o
  -4   1   5       23.62       24.35      1.98 o
  -3   1   5        0.12        0.09      0.41 o
  -2   1   5        0.63        1.18      0.45 o
  -1   1   5      149.53      160.71      6.99 o
   0   1   5       90.80       93.98      2.87 o
   1   1   5       31.72       34.94      1.96 o
   2   1   5      147.27      156.72      4.98 o
   3   1   5      138.07      118.00      4.04 o
   4   1   5       65.58       59.13      3.10 o
   5   1   5        5.96        4.51      1.36 o
  -6   2   5       21.06       19.31      3.14 o
  -5   2   5        1.55        1.07      0.75 o
  -4   2   5        0.66        1.04      0.65 o
  -3   2   5       57.99       51.49      3.86 o
  -2   2   5       20.48       17.14      1.48 o
  -1   2   5      206.15      202.64     20.14 o
   0   2   5      429.12      386.83     14.57 o
   1   2   5        1.12        2.53      0.61 o
   2   2   5        3.00        1.55      0.50 o
   3   2   5        0.08       -0.44      0.60 o
   4   2   5       19.94       23.41      5.32 o
   5   2   5        2.50        5.30      1.57 o
  -6   3   5       57.44       59.35      3.93 o
  -5   3   5       23.77       24.03      2.11 o
  -4   3   5       20.49       21.55      2.34 o
  -3   3   5      100.01       97.14      4.53 o
  -2   3   5       97.51      100.45      4.51 o
  -1   3   5      315.26      316.21     10.42 o
   0   3   5      660.96      649.91     24.04 o
   1   3   5      165.44      162.32      6.64 o
   2   3   5      141.33      143.35      5.25 o
   3   3   5       80.28       65.49      3.94 o
   4   3   5        4.38        7.13      1.52 o
  -6   4   5       11.74       17.54      3.25 o
  -5   4   5        6.30        6.43      1.35 o
  -4   4   5       20.03       19.75      2.06 o
  -3   4   5       18.88       17.33      2.08 o
  -2   4   5       16.08       16.86      1.22 o
  -1   4   5       18.48       18.28      1.58 o
   0   4   5      355.83      369.02     15.45 o
   1   4   5        0.78        0.29      0.36 o
   2   4   5       22.80       23.03      2.93 o
   3   4   5       50.92       47.86      3.74 o
   4   4   5       18.08       17.42      2.30 o
  -5   5   5       16.75       14.86      2.07 o
  -4   5   5       42.78       42.54      2.71 o
  -3   5   5      149.50      147.27      6.62 o
  -2   5   5       41.83       42.76      2.60 o
  -1   5   5       21.27       22.88      5.64 o
   0   5   5       32.98       35.62      3.16 o
   1   5   5        0.09        0.76      0.63 o
   2   5   5        1.43        0.38      0.89 o
   3   5   5        0.55       -0.64      0.72 o
  -5   6   5       18.86       15.25      1.79 o
  -4   6   5       16.37       14.49      2.76 o
  -3   6   5       10.98       11.52      1.59 o
  -2   6   5        8.47       10.88      1.82 o
  -1   6   5       34.17       32.83      3.70 o
   0   6   5        0.81        2.20      1.23 o
   1   6   5       64.83       65.58      5.08 o
   2   6   5       66.94       68.31      5.37 o
  -4   7   5        0.69        1.99      1.65 o
  -3   7   5       24.49       22.24      3.48 o
  -2   7   5       29.03       35.89      4.30 o
  -1   7   5       14.68       14.98      2.64 o
   0   7   5        2.83        2.86      1.51 o
   1   7   5       22.51       24.30      3.32 o
   0  -8   6        0.76        1.45      0.97 o
   1  -8   6      115.57      129.42      8.42 o
   2  -8   6        5.40        3.78      1.61 o
  -2  -7   6        4.34        5.86      2.09 o
  -1  -7   6      119.65      106.48      5.05 o
   0  -7   6      278.75      292.15     16.11 o
   1  -7   6       34.84       41.82      4.15 o
   2  -7   6        0.53        0.26      1.02 o
   3  -7   6        9.30        9.50      2.26 o
  -3  -6   6       15.29       24.72      4.36 o
  -1  -6   6      199.53      193.28     10.53 o
   0  -6   6        5.42        4.85      1.18 o
   1  -6   6        2.05        3.80      1.28 o
   2  -6   6      329.49      360.21     20.32 o
   3  -6   6      100.98       98.16      7.25 o
   4  -6   6       35.14       48.61      5.52 o
  -4  -5   6        1.18        1.01      1.26 o
  -3  -5   6       30.45       23.50      1.71 o
  -1  -5   6      355.50      318.80     11.85 o
   0  -5   6      221.34      210.93      8.25 o
   1  -5   6      174.38      171.71      6.88 o
   2  -5   6        1.57        2.52      0.71 o
   3  -5   6       20.17       21.72      2.41 o
   4  -5   6        0.17        0.08      0.81 o
  -5  -4   6        0.13        0.18      0.78 o
  -4  -4   6      141.06      136.93      7.91 o
  -3  -4   6        0.02        0.09      0.50 o
  -2  -4   6      381.89      368.57     13.49 o
  -1  -4   6        3.48        3.48      0.47 o
   0  -4   6       42.48       42.25      2.13 o
   1  -4   6      607.58      628.05     23.24 o
   2  -4   6       31.04       30.03      2.24 o
   3  -4   6        1.27        0.42      0.67 o
   4  -4   6       25.00       21.39      2.33 o
   5  -4   6        2.65        4.03      1.47 o
  -5  -3   6        5.47        3.90      1.16 o
  -4  -3   6       57.16       58.22      3.41 o
  -3  -3   6      211.37      216.20      8.29 o
  -2  -3   6       36.18       32.64      1.92 o
  -1  -3   6       66.41       66.82      3.36 o
   0  -3   6       19.09       20.23      0.84 o
   1  -3   6      106.47       98.63      4.29 o
   2  -3   6      147.88      156.42      9.64 o
   3  -3   6      724.31      694.77     26.26 o
   4  -3   6       15.59       17.37      2.04 o
   5  -3   6        1.13        0.30      0.91 o
  -5  -2   6       11.79       10.04      1.92 o
  -4  -2   6       31.46       32.77      3.48 o
  -3  -2   6       50.81       50.45      3.33 o
  -2  -2   6      175.12      171.19      5.38 o
  -1  -2   6      289.51      291.73      7.15 o
   0  -2   6       15.08       19.33      1.34 o
   1  -2   6       39.62       35.89      2.02 o
   2  -2   6       14.07       12.17      2.36 o
   3  -2   6      369.56      357.19     14.15 o
   4  -2   6      114.91      113.02      9.57 o
   5  -2   6        2.83        1.53      1.01 o
  -6  -1   6       36.20       42.49      4.86 o
  -5  -1   6       12.37       13.25      1.84 o
  -4  -1   6       56.54       56.98      3.44 o
  -3  -1   6       10.85       11.75      0.82 o
  -2  -1   6       73.16       71.20      2.34 o
  -1  -1   6       52.15       49.98      1.83 o
   0  -1   6      609.21      642.96     24.30 o
   1  -1   6       31.05       37.83      2.73 o
   2  -1   6       20.96       20.53      1.76 o
   3  -1   6      215.83      220.84     11.52 o
   4  -1   6       13.57       18.05      2.82 o
   5  -1   6        3.16        4.59      1.27 o
  -6   0   6        8.37       10.64      3.20 o
  -5   0   6       53.44       51.10      5.90 o
  -4   0   6       29.85       29.90      1.79 o
  -3   0   6        5.93        5.19      0.72 o
  -2   0   6      101.74       96.86      4.93 o
  -1   0   6      228.49      212.51      6.89 o
   0   0   6      694.11      640.67     20.66 o
   1   0   6      337.26      320.06     12.30 o
   2   0   6        6.87        9.60      1.20 o
   3   0   6       39.83       39.73      3.88 o
   4   0   6        7.86        7.64      1.63 o
   5   0   6        2.98        4.04      1.43 o
  -6   1   6        1.00        2.05      1.16 o
  -5   1   6       49.87       54.86      3.15 o
  -4   1   6       18.18       18.09      2.48 o
  -3   1   6       26.08       30.66      3.69 o
  -2   1   6      409.56      369.37     11.41 o
  -1   1   6        0.06        0.09      0.27 o
   0   1   6      357.66      354.44     13.48 o
   1   1   6       17.59       21.36      1.69 o
   2   1   6       54.22       47.92      2.13 o
   3   1   6       66.73       56.75      2.37 o
   4   1   6       12.98       14.23      1.51 o
   5   1   6        8.90       13.16      3.27 o
  -6   2   6        2.41        2.15      1.22 o
  -5   2   6        6.53        7.31      2.70 o
  -4   2   6        0.30        0.54      0.64 o
  -3   2   6      155.00      144.25      6.20 o
  -2   2   6     4410.48     4138.86    148.81 o
  -1   2   6      470.83      482.31     18.09 o
   0   2   6        2.95        2.58      0.69 o
   1   2   6       20.64       23.75      1.85 o
   2   2   6       84.12       86.07      5.02 o
   3   2   6       53.29       56.91      2.75 o
   4   2   6       12.68       15.69      2.19 o
  -6   3   6       27.30       27.12      3.69 o
  -5   3   6       12.15       11.01      1.65 o
  -4   3   6        4.35        3.67      1.00 o
  -3   3   6       39.83       33.35      2.03 o
  -2   3   6        0.01        0.14      0.47 o
  -1   3   6       96.10       91.56      4.17 o
   0   3   6        1.08        0.61      0.98 o
   1   3   6       99.62      106.54     10.05 o
   2   3   6        0.52        0.42      0.54 o
   3   3   6      144.29      128.02      6.60 o
   4   3   6       10.72        9.37      2.14 o
  -5   4   6       28.75       33.11      6.41 o
  -4   4   6       14.32       14.21      1.44 o
  -3   4   6       48.97       41.86      9.96 o
  -2   4   6      157.40      145.52      6.35 o
  -1   4   6        4.12        3.68      0.93 o
   0   4   6       88.54       88.82      7.13 o
   1   4   6      118.33      128.07      5.58 o
   2   4   6       72.68       76.14      5.64 o
   3   4   6        0.51        0.73      1.23 o
  -5   5   6        0.02        0.47      0.77 o
  -4   5   6        0.70        1.64      0.98 o
  -3   5   6        0.00        0.26      0.73 o
  -2   5   6       14.90       16.88      1.77 o
  -1   5   6        2.42        3.00      0.84 o
   0   5   6       21.01       21.16      1.85 o
   1   5   6       21.86       30.90      3.59 o
   2   5   6       90.77      113.91      7.75 o
   3   5   6       20.12       23.03      3.33 o
  -4   6   6        2.15        1.24      1.03 o
  -3   6   6       13.39       13.56      1.77 o
  -2   6   6        0.19       -0.02      0.69 o
  -1   6   6        0.38        1.24      1.05 o
   0   6   6       42.89       46.52      4.19 o
   1   6   6        4.76        6.82      1.86 o
   2   6   6       30.22       25.31      3.46 o
  -3   7   6        5.31        3.80      1.74 o
  -2   7   6        1.20       -0.10      1.01 o
  -1   7   6       33.89       42.11      4.68 o
   0   7   6       40.39       47.41      5.00 o
   0  -8   7       55.34       63.98      4.77 o
   1  -8   7        9.01       12.69      2.38 o
   2  -8   7        0.66        1.42      1.39 o
  -2  -7   7        2.51        2.75      1.69 o
  -1  -7   7        0.32        0.77      0.82 o
   0  -7   7       41.21       33.99      3.03 o
   1  -7   7        0.32       -0.24      0.82 o
   2  -7   7       58.86       64.05      5.35 o
   3  -7   7        1.95        1.17      1.58 o
  -2  -6   7        1.25        1.00      0.58 o
  -1  -6   7        5.12        7.28      1.25 o
   0  -6   7       27.84       20.31      2.42 o
   1  -6   7       12.92        9.80      1.85 o
   2  -6   7        7.03       11.93      2.26 o
   3  -6   7       13.39       20.58      3.37 o
   4  -6   7      141.98      154.14     10.79 o
  -4  -5   7        9.03        7.85      2.53 o
  -3  -5   7      105.54      100.49      5.69 o
  -2  -5   7       15.60       12.95      1.36 o
  -1  -5   7       76.62       67.04      2.99 o
   0  -5   7       18.57       15.96      2.08 o
   1  -5   7       53.86       52.13      2.62 o
   2  -5   7        2.37        1.39      0.77 o
   3  -5   7       52.41       53.35      3.27 o
   4  -5   7       23.10       29.17      3.69 o
  -5  -4   7       20.31       19.48      4.90 o
  -4  -4   7      101.11      109.33      6.56 o
  -3  -4   7        3.49        7.86      1.19 o
  -2  -4   7       11.20       13.34      1.01 o
  -1  -4   7      102.96      100.85      3.75 o
   0  -4   7        1.32        2.05      0.50 o
   1  -4   7       21.50       19.91      1.91 o
   2  -4   7      505.15      516.72     19.64 o
   3  -4   7        4.23        4.53      1.05 o
   4  -4   7        2.02        2.22      1.04 o
  -5  -3   7       39.65       42.67      3.71 o
  -4  -3   7       77.16       76.90      4.21 o
  -3  -3   7       22.74       23.61      3.31 o
  -2  -3   7       86.50       86.31      3.26 o
  -1  -3   7      198.81      226.11      7.71 o
   0  -3   7        1.98        2.30      0.88 o
   1  -3   7      555.67      571.56     33.14 o
   2  -3   7      153.42      151.32      6.56 o
   3  -3   7      160.66      157.33     11.07 o
   4  -3   7       10.32        8.95      1.55 o
   5  -3   7        3.97        4.57      1.41 o
  -5  -2   7       15.00       17.37      2.56 o
  -4  -2   7        7.13        7.14      1.20 o
  -3  -2   7      111.20      112.20      4.27 o
  -2  -2   7      314.48      324.23     10.77 o
  -1  -2   7       34.12       36.77      2.19 o
   0  -2   7       85.66       95.71      3.38 o
   1  -2   7      604.12      620.36     24.31 o
   2  -2   7       83.64       79.76      3.95 o
   3  -2   7        1.23        1.15      0.75 o
   4  -2   7        0.34        1.27      0.92 o
   5  -2   7        0.82        3.20      1.33 o
  -6  -1   7       12.12        9.06      1.81 o
  -5  -1   7        4.46        5.31      1.32 o
  -4  -1   7        6.55        5.66      1.17 o
  -3  -1   7       69.21       73.55      2.99 o
  -2  -1   7      340.30      368.60     10.36 o
  -1  -1   7      688.07      628.44     22.42 o
   0  -1   7       33.87       39.34      2.59 o
   1  -1   7       48.81       62.63      3.12 o
   2  -1   7        8.78       10.15      1.54 o
   3  -1   7       78.97       71.75      6.69 o
   4  -1   7       99.59      109.06      5.50 o
   5  -1   7       26.40       29.55      3.07 o
  -6   0   7        1.17        1.81      1.17 o
  -5   0   7        4.30        4.44      1.85 o
  -4   0   7       34.20       32.66      1.94 o
  -3   0   7        3.18        4.50      0.72 o
  -2   0   7      142.23      154.04      8.16 o
  -1   0   7        6.19        7.35      0.77 o
   0   0   7      228.20      235.28      8.06 o
   1   0   7      327.82      316.55     12.30 o
   2   0   7      140.44      140.77      6.19 o
   3   0   7        0.03       -0.01      0.57 o
   4   0   7       20.45       20.88      2.93 o
   5   0   7        5.85        8.35      2.40 o
  -6   1   7       49.30       53.31      4.33 o
  -5   1   7       12.66       13.76      1.67 o
  -4   1   7      260.90      253.73     10.24 o
  -3   1   7      164.27      166.96      5.69 o
  -2   1   7       13.13       15.18      1.42 o
  -1   1   7       77.76       67.56      3.06 o
   0   1   7       57.96       50.83      2.65 o
   1   1   7      180.62      194.29      8.47 o
   2   1   7      181.88      158.45      6.85 o
   3   1   7      870.44      839.10     31.43 o
   4   1   7       43.42       35.70      4.37 o
  -6   2   7       15.33       13.57      2.10 o
  -5   2   7        8.78       11.24      1.61 o
  -4   2   7       28.97       27.18      2.30 o
  -3   2   7        6.81        8.61      1.32 o
  -2   2   7        0.00        0.32      0.52 o
  -1   2   7      189.71      185.92      7.60 o
   0   2   7        1.93        1.43      0.87 o
   1   2   7       56.70       54.37      2.93 o
   2   2   7      327.32      329.74     13.03 o
   3   2   7       34.66       37.44      2.84 o
   4   2   7       23.06       26.44      3.68 o
  -6   3   7       16.62       17.82      3.23 o
  -5   3   7       27.81       31.38      2.80 o
  -4   3   7       39.31       37.73      2.75 o
  -3   3   7        8.67        6.45      1.10 o
  -2   3   7       45.94       42.56      2.55 o
  -1   3   7        7.46        6.47      1.02 o
   0   3   7        0.45       -0.13      0.43 o
   1   3   7       34.25       33.65      2.45 o
   2   3   7      128.91      122.88      5.54 o
   3   3   7       38.48       33.02      4.01 o
   4   3   7       20.71       28.51      4.00 o
  -5   4   7       16.19       13.10      1.55 o
  -4   4   7        0.01        0.80      0.65 o
  -3   4   7       18.50       17.55      1.90 o
  -2   4   7       35.73       31.95      2.47 o
  -1   4   7        1.78        1.21      0.89 o
   0   4   7       21.54       22.99      2.53 o
   1   4   7       87.49       84.87      4.15 o
   2   4   7       17.23       19.85      3.03 o
   3   4   7       11.29       15.93      2.85 o
  -5   5   7       19.54       19.85      2.29 o
  -4   5   7        8.62       10.56      1.67 o
  -3   5   7       22.18       19.89      2.10 o
  -2   5   7       16.13       19.34      1.99 o
  -1   5   7        8.95       10.05      1.40 o
   0   5   7        3.67        4.45      1.45 o
   1   5   7       79.22       87.50      6.49 o
   2   5   7       89.96       91.76      6.80 o
  -4   6   7       28.31       27.83      3.72 o
  -3   6   7       22.47       20.18      2.84 o
  -2   6   7       46.82       53.12      5.45 o
  -1   6   7       18.36       21.52      3.16 o
   0   6   7       18.39       24.81      3.46 o
   1   6   7       10.12       11.91      2.56 o
  -3   7   7       29.22       28.98      4.16 o
  -2   7   7        0.94       -0.74      1.24 o
  -1   7   7       45.92       57.45      5.83 o
   0   7   7       92.25       95.11      7.28 o
   0  -8   8       22.77       28.05      3.29 o
   1  -8   8       26.89       27.19      3.50 o
  -1  -7   8       18.99       14.99      1.98 o
   0  -7   8       53.21       52.76      4.15 o
   1  -7   8       61.05       66.36      5.18 o
   2  -7   8       11.93       13.12      2.63 o
   3  -7   8       26.23       23.96      3.72 o
  -2  -6   8       42.24       36.38      2.63 o
  -1  -6   8        3.61        4.74      1.15 o
   0  -6   8       66.05       57.14      4.27 o
   1  -6   8        8.26        7.05      1.68 o
   2  -6   8       29.31       29.37      3.74 o
   3  -6   8        0.80        4.45      1.84 o
  -3  -5   8        1.12        0.32      0.62 o
  -2  -5   8       61.18       54.14      3.53 o
  -1  -5   8       16.24       18.40      2.03 o
   0  -5   8       27.29       23.68      2.58 o
   1  -5   8      578.00      561.05     30.17 o
   2  -5   8       12.59        8.05      1.24 o
   3  -5   8        7.89        4.99      1.22 o
   4  -5   8        4.50        7.95      1.66 o
  -4  -4   8      175.80      184.47     10.51 o
  -3  -4   8       51.69       48.54      3.32 o
  -2  -4   8       94.90       96.42      4.06 o
  -1  -4   8      255.89      229.68      8.91 o
   0  -4   8      357.86      322.23     48.81 o
   1  -4   8       56.31       58.67      6.72 o
   2  -4   8       29.84       32.81      2.51 o
   3  -4   8       41.05       37.67      3.04 o
   4  -4   8       71.02       71.37      4.28 o
  -5  -3   8       78.23       83.48      5.79 o
  -4  -3   8       55.18       59.30      4.27 o
  -3  -3   8        8.00        7.52      0.89 o
  -2  -3   8       60.95       71.92      3.03 o
  -1  -3   8       85.86       90.47      2.85 o
   0  -3   8       64.82       61.70      2.93 o
   1  -3   8        3.22        3.73      0.80 o
   2  -3   8       54.74       51.65      3.00 o
   3  -3   8       70.73       63.48      3.69 o
   4  -3   8       44.16       49.40      4.19 o
  -5  -2   8      133.83      144.32      9.01 o
  -4  -2   8      262.85      277.18     13.23 o
  -3  -2   8       38.31       37.11      1.81 o
  -2  -2   8      173.27      176.05      5.67 o
  -1  -2   8       46.30       50.34      1.91 o
   0  -2   8       75.85       70.04      2.87 o
   1  -2   8        0.57        0.00      0.45 o
   2  -2   8      184.31      185.79      7.94 o
   3  -2   8      108.57      104.09      5.24 o
   4  -2   8        6.62        7.59      1.47 o
  -5  -1   8       73.00       78.50      5.80 o
  -4  -1   8       73.36       86.40      4.83 o
  -3  -1   8       55.43       54.02      2.05 o
  -2  -1   8       64.46       59.03      2.53 o
  -1  -1   8      414.80      395.81     18.19 o
   0  -1   8        1.42        0.50      0.38 o
   1  -1   8      135.95      143.68      9.68 o
   2  -1   8        0.41        0.20      0.56 o
   3  -1   8       21.32       20.42      2.13 o
   4  -1   8       23.19       27.99      4.30 o
  -6   0   8       60.17       61.25      5.37 o
  -5   0   8        1.23        1.44      0.99 o
  -4   0   8       51.18       55.34      2.66 o
  -3   0   8        4.36        4.77      0.64 o
  -2   0   8      336.13      334.99     11.30 o
  -1   0   8       21.09       21.67      1.40 o
   0   0   8      498.51      505.81     19.06 o
   1   0   8      205.08      210.01     10.65 o
   2   0   8        8.03        6.47      1.17 o
   3   0   8        3.00        1.07      0.96 o
   4   0   8        6.70        5.54      1.34 o
  -6   1   8       24.70       27.56      3.90 o
  -5   1   8        5.15        4.51      1.37 o
  -4   1   8        0.56        0.39      0.59 o
  -3   1   8       37.68       37.79      1.72 o
  -2   1   8       50.85       47.45      3.83 o
  -1   1   8       32.83       31.62      1.67 o
   0   1   8       13.18       15.85      1.56 o
   1   1   8      512.91      506.85     19.28 o
   2   1   8       18.65       16.61      1.82 o
   3   1   8       44.14       48.58      3.20 o
   4   1   8        0.18        0.71      1.20 o
  -6   2   8        6.27        7.26      2.30 o
  -5   2   8        4.20        5.01      1.23 o
  -4   2   8        0.54        0.04      0.64 o
  -3   2   8        0.03       -0.46      0.46 o
  -2   2   8      100.57       89.67      4.27 o
  -1   2   8       10.32       13.44      1.42 o
   0   2   8        6.27        7.06      1.11 o
   1   2   8       47.21       51.93      2.93 o
   2   2   8       81.10       71.06      3.82 o
   3   2   8       66.06       63.80      5.43 o
   4   2   8        6.79        5.17      1.97 o
  -5   3   8        1.96        0.92      0.72 o
  -4   3   8        8.43        9.46      1.57 o
  -3   3   8        3.36        3.36      0.97 o
  -2   3   8       85.94       82.06      4.11 o
  -1   3   8       70.88       69.21      6.39 o
   0   3   8        0.00       -0.28      0.46 o
   1   3   8        0.39        0.25      0.61 o
   2   3   8        0.10        0.41      0.99 o
   3   3   8       25.37       27.03      3.77 o
  -5   4   8       12.69       11.71      1.47 o
  -4   4   8       25.93       23.03      2.35 o
  -3   4   8       25.15       24.27      2.30 o
  -2   4   8       73.72       73.27      4.47 o
  -1   4   8       92.49       79.79      4.85 o
   0   4   8       43.21       46.86      2.99 o
   1   4   8       73.32       69.76      5.45 o
   2   4   8       44.09       43.50      4.67 o
   3   4   8        2.74        1.01      1.64 o
  -4   5   8        7.42        9.17      1.92 o
  -3   5   8        4.50        5.55      1.26 o
  -2   5   8        4.83        5.59      1.15 o
  -1   5   8      113.70      132.41      6.13 o
   0   5   8        0.55       -0.26      1.05 o
   1   5   8        9.79        8.61      2.19 o
   2   5   8       30.66       22.07      3.47 o
  -4   6   8       41.54       40.10      3.43 o
  -3   6   8        3.55        3.47      2.51 o
  -2   6   8        2.40        2.14      1.38 o
  -1   6   8        7.12        8.61      2.21 o
   0   6   8        1.12        1.95      1.50 o
   1   6   8        0.33       -0.52      1.26 o
  -1  -7   9        1.26        2.01      1.06 o
   0  -7   9      158.16      173.34     10.49 o
   1  -7   9        2.57        2.36      1.34 o
   2  -7   9        2.19        3.21      1.64 o
  -2  -6   9       85.97       79.35      5.02 o
  -1  -6   9      272.12      265.01     14.65 o
   0  -6   9       23.21       22.20      2.74 o
   1  -6   9        7.49        8.17      1.87 o
   2  -6   9        7.72        6.73      1.95 o
   3  -6   9        5.81        3.29      1.77 o
  -3  -5   9        6.68        8.99      1.42 o
  -2  -5   9      195.62      213.08     11.80 o
  -1  -5   9       11.27       13.58      1.85 o
   0  -5   9        0.05       -0.12      0.67 o
   1  -5   9      373.97      422.10     23.33 o
   2  -5   9      119.79      121.51      8.39 o
   3  -5   9       45.80       57.74      4.24 o
   4  -5   9        4.97        4.86      1.42 o
  -4  -4   9        8.98        7.70      1.47 o
  -3  -4   9      237.58      242.22     13.28 o
  -2  -4   9      232.23      221.39     12.25 o
  -1  -4   9      206.79      202.92      8.11 o
   0  -4   9      193.23      177.26      7.08 o
   1  -4   9       18.56       16.68      1.59 o
   2  -4   9       19.43       20.11      2.00 o
   3  -4   9        0.00        0.53      0.76 o
   4  -4   9        1.50        0.72      1.04 o
  -5  -3   9       76.64       77.84      5.74 o
  -4  -3   9        0.71        0.76      0.69 o
  -3  -3   9      167.73      162.17      9.35 o
  -2  -3   9        0.01        0.03      0.45 o
  -1  -3   9       18.10       19.85      1.22 o
   0  -3   9      393.68      389.36     12.86 o
   1  -3   9       53.82       53.45      4.00 o
   2  -3   9        5.17        4.10      2.28 o
   3  -3   9       31.93       30.37      2.71 o
   4  -3   9        2.06        2.62      1.20 o
  -5  -2   9       27.55       35.13      3.87 o
  -4  -2   9       72.54       79.73      6.61 o
  -3  -2   9       17.30       13.63      1.62 o
  -2  -2   9       19.05       20.12      1.37 o
  -1  -2   9       42.86       42.94      2.01 o
   0  -2   9      111.68      109.81      4.23 o
   1  -2   9      125.62      113.99      7.65 o
   2  -2   9      675.76      718.65     45.23 o
   3  -2   9       12.75       13.51      1.75 o
   4  -2   9        1.39        1.41      1.04 o
  -5  -1   9       16.04       18.18      2.81 o
  -4  -1   9       29.67       34.30      6.34 o
  -3  -1   9       51.55       53.60      2.44 o
  -2  -1   9       63.63       60.92      2.65 o
  -1  -1   9       18.73       21.95      1.52 o
   0  -1   9       17.95       19.76      1.44 o
   1  -1   9       23.17       19.82      1.84 o
   2  -1   9      282.38      286.95     11.68 o
   3  -1   9      131.90      129.21      7.30 o
   4  -1   9        5.61        4.88      1.54 o
  -5   0   9       19.69       18.73      2.95 o
  -4   0   9        7.53        9.13      0.95 o
  -3   0   9       27.28       26.72      1.84 o
  -2   0   9       13.00       14.31      3.13 o
  -1   0   9      221.88      242.55      9.70 o
   0   0   9       16.19       16.18      1.60 o
   1   0   9       10.47       12.91      1.00 o
   2   0   9      167.22      174.61     11.47 o
   3   0   9        4.19        4.01      1.15 o
   4   0   9        4.19        4.56      1.24 o
  -5   1   9       15.18       12.80      2.60 o
  -4   1   9        6.74        9.25      1.01 o
  -3   1   9        5.76        5.64      0.89 o
  -2   1   9       58.30       55.91      3.18 o
  -1   1   9      125.54      115.36      6.44 o
   0   1   9      101.49       98.40      4.65 o
   1   1   9        5.04        6.47      1.13 o
   2   1   9       28.10       25.20      2.77 o
   3   1   9        3.01        5.65      1.31 o
   4   1   9        0.73        1.01      1.34 o
  -5   2   9        4.95        7.71      2.72 o
  -4   2   9        4.13        4.59      0.86 o
  -3   2   9      150.76      149.47      8.78 o
  -2   2   9        3.66        5.39      1.07 o
  -1   2   9      117.39      124.25      7.59 o
   0   2   9       13.97       13.01      1.53 o
   1   2   9       11.81       10.89      1.99 o
   2   2   9       41.96       41.28      3.08 o
   3   2   9        1.56        1.26      1.41 o
  -5   3   9        1.53        0.39      0.74 o
  -4   3   9       43.19       47.34      3.44 o
  -3   3   9      874.34      787.69     29.65 o
  -2   3   9      143.59      142.66      6.42 o
  -1   3   9        0.72        0.49      0.47 o
   0   3   9       19.11       23.11      2.12 o
   1   3   9       45.62       52.07      4.04 o
   2   3   9       25.95       24.69      3.49 o
  -5   4   9        1.35        0.28      0.95 o
  -4   4   9       12.15       14.80      1.94 o
  -3   4   9        0.04        0.93      0.77 o
  -2   4   9       26.01       22.95      2.52 o
  -1   4   9        1.80        2.80      0.93 o
   0   4   9       20.97       23.08      2.22 o
   1   4   9        6.75        7.09      1.95 o
   2   4   9       78.12       85.61      6.65 o
  -4   5   9       11.95       13.59      1.98 o
  -3   5   9       38.27       36.83      4.26 o
  -2   5   9        2.42        1.65      0.90 o
  -1   5   9       39.47       37.81      2.97 o
   0   5   9       53.04       46.40      5.07 o
   1   5   9       50.50       50.88      5.43 o
  -3   6   9        5.66        5.68      1.92 o
  -2   6   9        0.56        1.63      1.49 o
  -1   6   9        2.88        2.22      1.58 o
   0   6   9       10.25       15.59      3.07 o
  -1  -7  10       33.79       41.41      3.56 o
   0  -7  10        6.44        9.45      1.97 o
   1  -7  10        6.62        9.37      2.23 o
  -2  -6  10        1.51        2.48      1.09 o
  -1  -6  10       50.96       45.12      3.66 o
   0  -6  10        1.20       -0.05      0.89 o
   1  -6  10       51.49       50.50      4.48 o
   2  -6  10        3.60        3.86      1.70 o
   3  -6  10       43.55       42.98      5.18 o
  -3  -5  10        3.04        2.98      1.11 o
  -2  -5  10        0.60        0.00      0.80 o
  -1  -5  10       16.63       14.64      2.10 o
   0  -5  10        9.73        6.43      1.59 o
   1  -5  10        2.79        5.87      1.70 o
   2  -5  10       11.30       15.53      2.77 o
   3  -5  10      190.90      217.55     13.96 o
  -4  -4  10       75.86       75.33      5.13 o
  -3  -4  10       10.79       12.24      1.82 o
  -2  -4  10       60.74       55.86      4.08 o
  -1  -4  10        1.88        1.00      0.85 o
   0  -4  10       30.06       30.36      3.34 o
   1  -4  10       12.54        9.69      2.36 o
   2  -4  10       41.07       36.69      2.86 o
   3  -4  10       14.91       18.59      2.20 o
   4  -4  10        2.63        2.02      1.26 o
  -5  -3  10       46.22       46.78      2.90 o
  -4  -3  10        0.14        1.27      0.94 o
  -3  -3  10        1.02        0.80      0.87 o
  -2  -3  10       62.53       66.62      4.64 o
  -1  -3  10        0.02        0.52      0.44 o
   0  -3  10       18.28       18.21      1.42 o
   1  -3  10      435.30      419.74     16.26 o
   2  -3  10        1.81        1.57      0.86 o
   3  -3  10        5.75        6.24      1.40 o
   4  -3  10       18.82       23.65      2.68 o
  -5  -2  10       29.81       28.51      4.39 o
  -4  -2  10        5.34        5.08      0.92 o
  -3  -2  10        9.56        6.80      1.49 o
  -2  -2  10       85.29       89.79      4.72 o
  -1  -2  10        0.07        0.18      0.43 o
   0  -2  10      307.77      339.85     15.03 o
   1  -2  10       92.13       82.57      4.15 o
   2  -2  10      154.02      155.75      7.52 o
   3  -2  10        8.92        9.67      1.64 o
   4  -2  10        4.22        7.20      1.59 o
  -5  -1  10        3.03        3.91      1.32 o
  -4  -1  10       29.11       28.09      2.06 o
  -3  -1  10      123.78      133.23      9.32 o
  -2  -1  10       18.33       14.57      2.70 o
  -1  -1  10       44.33       44.56      2.90 o
   0  -1  10      287.39      304.98     10.49 o
   1  -1  10       20.57       18.59      1.65 o
   2  -1  10        1.66        1.46      1.06 o
   3  -1  10        0.18        1.22      0.92 o
   4  -1  10        0.37       -0.32      0.91 o
  -5   0  10        0.70       -0.67      0.67 o
  -4   0  10       15.32       15.33      1.55 o
  -3   0  10       58.89       60.02      2.85 o
  -2   0  10      146.74      136.76      7.77 o
  -1   0  10       18.93       20.23      1.86 o
   0   0  10       24.16       23.53      2.04 o
   1   0  10        1.99        1.42      0.77 o
   2   0  10       37.97       40.83      7.83 o
   3   0  10       64.21       71.17      4.17 o
   4   0  10       22.50       23.38      2.72 o
  -5   1  10        6.05        5.51      1.34 o
  -4   1  10        2.94        2.01      0.75 o
  -3   1  10       42.75       42.41      2.30 o
  -2   1  10        3.68        3.83      0.76 o
  -1   1  10       50.81       45.16      2.75 o
   0   1  10      102.13      105.05      5.01 o
   1   1  10       48.52       48.58      3.01 o
   2   1  10        9.14        8.40      1.44 o
   3   1  10       18.70       15.88      2.05 o
  -5   2  10       44.81       43.66      5.17 o
  -4   2  10       48.87       48.58      2.83 o
  -3   2  10        3.49        5.94      1.70 o
  -2   2  10        6.51        5.21      0.89 o
  -1   2  10       15.67       14.53      1.26 o
   0   2  10       64.09       68.69      3.77 o
   1   2  10       46.85       45.61      3.90 o
   2   2  10      497.81      517.20     23.07 o
   3   2  10       28.00       30.41      4.23 o
  -5   3  10        5.08        7.04      1.65 o
  -4   3  10        5.02        3.09      1.05 o
  -3   3  10        1.27        1.48      0.88 o
  -2   3  10       51.57       52.57      3.19 o
  -1   3  10        0.03       -0.16      0.41 o
   0   3  10       37.36       44.19      4.09 o
   1   3  10      183.02      190.15      8.68 o
   2   3  10        6.99        6.16      1.99 o
  -4   4  10        6.16        3.82      1.22 o
  -3   4  10       19.46       23.05      2.32 o
  -2   4  10        4.83        6.21      2.26 o
  -1   4  10        3.08        5.07      1.19 o
   0   4  10        7.72       11.18      2.89 o
   1   4  10       63.34       60.53      5.38 o
   2   4  10       31.55       30.94      4.24 o
  -4   5  10        3.85        4.08      1.39 o
  -3   5  10        9.89       10.87      1.80 o
  -2   5  10        0.10        2.22      1.13 o
  -1   5  10        2.94        2.56      1.41 o
   0   5  10       20.83       22.78      3.58 o
   1   5  10        7.53        4.59      2.00 o
  -2   6  10        5.44        4.64      2.00 o
  -1   6  10        7.73        8.63      2.44 o
   0  -7  11       20.95       26.77      3.40 o
  -2  -6  11       19.06       16.85      2.27 o
  -1  -6  11       47.72       54.89      4.37 o
   0  -6  11       60.61       64.70      5.11 o
   1  -6  11       20.38       16.92      2.77 o
   2  -6  11       22.54       25.25      3.69 o
  -3  -5  11       21.29       21.92      2.60 o
  -2  -5  11        0.29        0.71      0.97 o
  -1  -5  11       37.18       39.24      3.45 o
   0  -5  11       11.37        9.15      1.87 o
   1  -5  11       24.03       26.58      3.50 o
   2  -5  11        0.13       -0.41      1.16 o
   3  -5  11        5.96        1.45      1.55 o
  -4  -4  11        0.18        1.92      1.16 o
  -3  -4  11       32.98       31.78      3.24 o
  -2  -4  11       15.22       14.89      2.18 o
  -1  -4  11       12.66       11.98      2.07 o
   0  -4  11      422.41      392.07     21.75 o
   1  -4  11        3.04        2.23      1.36 o
   2  -4  11        9.68        7.36      1.36 o
   3  -4  11        5.20        7.60      1.97 o
  -4  -3  11       24.62       22.85      2.79 o
  -3  -3  11       71.74       68.61      4.93 o
  -2  -3  11      112.28      110.07      7.07 o
  -1  -3  11      202.34      204.35     12.02 o
   0  -3  11       42.87       40.09      2.32 o
   1  -3  11       27.61       27.92      2.38 o
   2  -3  11       24.11       26.22      4.12 o
   3  -3  11       61.23       57.72      4.22 o
  -5  -2  11       45.97       42.91      3.12 o
  -4  -2  11        2.16        2.90      1.26 o
  -3  -2  11       45.54       45.31      3.81 o
  -2  -2  11       11.76        6.80      1.61 o
  -1  -2  11       11.02       12.40      1.21 o
   0  -2  11        2.73        3.75      0.81 o
   1  -2  11       34.96       36.16      2.37 o
   2  -2  11       96.96       82.11      4.47 o
   3  -2  11       35.91       33.17      3.02 o
  -5  -1  11       92.66       92.12      9.30 o
  -4  -1  11        8.08       10.79      1.71 o
  -3  -1  11       55.95       57.30      3.66 o
  -2  -1  11       32.34       33.10      5.48 o
  -1  -1  11       43.96       42.87      5.98 o
   0  -1  11        1.01        1.13      0.56 o
   1  -1  11       75.15       84.62      4.52 o
   2  -1  11       90.81       89.51      4.78 o
   3  -1  11        4.19        2.81      1.13 o
  -5   0  11       35.04       35.50      2.97 o
  -4   0  11       19.01       18.02      3.26 o
  -3   0  11        3.49        3.00      0.79 o
  -2   0  11       88.28       87.93      3.79 o
  -1   0  11        1.66        2.24      0.80 o
   0   0  11       35.25       34.02      3.20 o
   1   0  11        0.15       -0.50      0.91 o
   2   0  11        7.15        3.09      1.06 o
   3   0  11       13.27       10.66      1.77 o
  -5   1  11       23.32       24.34      3.47 o
  -4   1  11        2.43        2.90      0.83 o
  -3   1  11       85.86       83.13      3.76 o
  -2   1  11        9.34        9.77      1.16 o
  -1   1  11      101.59      102.44      6.94 o
   0   1  11       86.54       84.76      4.42 o
   1   1  11        8.57       11.99      1.66 o
   2   1  11        0.32        1.13      0.97 o
   3   1  11        3.39        3.73      1.26 o
  -5   2  11        0.20        1.80      1.45 o
  -4   2  11       13.72       13.66      1.92 o
  -3   2  11       23.37       23.32      1.91 o
  -2   2  11       11.28       11.81      1.29 o
  -1   2  11        5.32        7.39      1.30 o
   0   2  11      179.18      191.00      8.39 o
   1   2  11        8.04        5.03      1.36 o
   2   2  11       15.58       21.16      2.35 o
  -4   3  11        0.05       -0.46      0.71 o
  -3   3  11       61.80       60.56      3.10 o
  -2   3  11        2.14        1.50      0.68 o
  -1   3  11        1.98        2.15      1.30 o
   0   3  11       13.75       16.97      2.53 o
   1   3  11       35.44       38.06      3.15 o
   2   3  11       44.05       49.17      5.61 o
  -4   4  11        0.85        0.99      2.26 o
  -3   4  11       36.27       27.23      4.52 o
  -2   4  11        6.06        8.07      1.48 o
  -1   4  11        0.02        0.57      0.79 o
   0   4  11        0.66       -0.62      0.71 o
   1   4  11        0.22       -0.13      1.17 o
  -3   5  11       18.26       19.29      2.34 o
  -2   5  11        7.10        7.34      2.86 o
  -1   5  11        9.02        5.79      2.02 o
   0   5  11       30.39       37.75      4.78 o
  -2  -6  12        1.56        2.83      1.40 o
  -1  -6  12      127.29      141.57      9.04 o
   0  -6  12        0.08        1.81      1.29 o
   1  -6  12        1.68        2.57      1.51 o
  -3  -5  12       40.14       42.24      3.68 o
  -2  -5  12      161.07      170.16     10.34 o
  -1  -5  12        7.70        7.86      1.81 o
   0  -5  12       14.99       13.48      2.43 o
   1  -5  12        4.14        4.43      1.61 o
   2  -5  12        1.21        1.36      1.58 o
  -3  -4  12      107.56      114.27      7.42 o
  -2  -4  12       10.55        7.81      1.69 o
  -1  -4  12        2.66        1.05      1.03 o
   0  -4  12      241.50      243.57     14.42 o
   1  -4  12       83.76       86.34      6.57 o
   2  -4  12       43.21       41.68      4.91 o
   3  -4  12        6.95        8.41      2.47 o
  -4  -3  12      118.63      126.48      8.22 o
  -3  -3  12      103.67       93.50      6.41 o
  -2  -3  12      109.59      101.08      6.85 o
  -1  -3  12      138.39      144.69      9.25 o
   0  -3  12       34.14       34.36      6.61 o
   1  -3  12        8.66        9.31      1.46 o
   2  -3  12        1.27        1.73      0.98 o
   3  -3  12        0.03       -0.14      0.96 o
  -4  -2  12       57.21       53.20      4.46 o
  -3  -2  12        0.05       -0.06      0.87 o
  -2  -2  12        1.57        0.07      0.98 o
  -1  -2  12      137.93      138.31      5.46 o
   0  -2  12       41.40       48.47      4.31 o
   1  -2  12       11.08       11.21      2.11 o
   2  -2  12       23.65       26.38      6.31 o
   3  -2  12        0.91        2.21      1.16 o
  -5  -1  12       16.66       21.13      3.21 o
  -4  -1  12        5.05        6.66      1.41 o
  -3  -1  12        4.85        8.10      1.48 o
  -2  -1  12       39.98       42.23      2.74 o
  -1  -1  12       74.73       85.43      4.33 o
   0  -1  12       82.13       82.49      4.33 o
   1  -1  12      414.87      420.92     19.17 o
   2  -1  12        1.45        2.21      1.03 o
   3  -1  12        0.57        0.05      0.99 o
  -5   0  12       12.90       11.12      2.38 o
  -4   0  12        9.73       11.34      3.73 o
  -3   0  12        5.80        4.62      0.94 o
  -2   0  12       10.43        9.78      2.67 o
  -1   0  12        6.87        5.85      1.19 o
   0   0  12       22.00       26.76      2.46 o
   1   0  12      140.22      136.93      6.54 o
   2   0  12      100.62      101.50      5.41 o
   3   0  12        3.84        4.68      1.39 o
  -5   1  12        2.62        2.19      1.54 o
  -4   1  12        8.12        8.46      1.62 o
  -3   1  12        3.06        2.75      1.13 o
  -2   1  12       49.01       47.51      2.66 o
  -1   1  12        5.87        5.01      1.20 o
   0   1  12        1.69        1.56      0.87 o
   1   1  12       82.56       78.75      4.43 o
   2   1  12        0.88        1.51      1.21 o
  -4   2  12        0.00        0.22      0.79 o
  -3   2  12       17.65       16.55      1.70 o
  -2   2  12       15.61       20.35      1.76 o
  -1   2  12       23.80       22.32      2.78 o
   0   2  12        3.05        2.13      1.02 o
   1   2  12       10.76       14.32      1.98 o
   2   2  12        0.00        0.32      1.99 o
  -4   3  12       59.21       54.07      4.26 o
  -3   3  12        4.28        6.08      1.26 o
  -2   3  12       30.70       29.64      3.60 o
  -1   3  12       11.13       11.54      1.78 o
   0   3  12        2.02        2.14      1.05 o
   1   3  12       19.25       14.01      1.98 o
  -3   4  12       51.20       39.90      3.38 o
  -2   4  12        0.21        0.89      0.94 o
  -1   4  12       13.16       11.38      1.81 o
   0   4  12       16.06       15.13      3.06 o
   0  -6  13       12.91       15.70      2.78 o
  -2  -5  13       29.50       27.78      3.41 o
  -1  -5  13        3.31        5.47      1.81 o
   0  -5  13       30.42       30.81      3.83 o
   1  -5  13        3.61        2.93      1.50 o
  -3  -4  13        0.08        1.04      1.19 o
  -2  -4  13        6.24        5.71      1.69 o
  -1  -4  13        5.26        3.98      1.60 o
   0  -4  13        0.02        1.07      1.19 o
   1  -4  13        7.48       10.83      2.39 o
   2  -4  13      158.31      168.76     11.48 o
  -4  -3  13        2.73        1.40      1.34 o
  -3  -3  13       31.60       25.88      3.20 o
  -2  -3  13        0.08        0.10      0.98 o
  -1  -3  13        9.58       10.79      2.16 o
   0  -3  13       21.38       18.68      2.95 o
   1  -3  13       20.90       20.22      2.17 o
   2  -3  13        4.05        4.16      1.88 o
  -4  -2  13        0.16        1.21      1.01 o
  -3  -2  13       29.30       21.36      2.97 o
  -2  -2  13        0.11        0.63      1.04 o
  -1  -2  13       10.31       12.27      4.67 o
   0  -2  13      224.05      237.96     10.04 o
   1  -2  13        0.14        0.15      0.81 o
   2  -2  13        6.86        8.90      3.12 o
  -4  -1  13        0.00       -0.41      1.08 o
  -3  -1  13       31.22       27.44      3.50 o
  -2  -1  13        0.39        0.75      0.73 o
  -1  -1  13      104.82      108.72      7.25 o
   0  -1  13       33.37       39.98      6.19 o
   1  -1  13       82.81       74.79      4.32 o
   2  -1  13        2.71        2.70      1.23 o
  -4   0  13       37.71       45.39      4.93 o
  -3   0  13        9.65        7.03      2.11 o
  -2   0  13       26.15       28.21      4.70 o
  -1   0  13       96.30      101.25      5.15 o
   0   0  13        3.35        2.58      1.09 o
   1   0  13        1.47        2.46      1.07 o
   2   0  13        0.00       -0.05      0.89 o
  -4   1  13        6.89        5.83      4.61 o
  -3   1  13       26.78       26.96      2.14 o
  -2   1  13       11.69        7.23      1.42 o
  -1   1  13       14.19       15.34      3.92 o
   0   1  13        1.52        1.99      1.22 o
   1   1  13       12.74       12.14      1.92 o
   2   1  13       27.89       29.44      3.02 o
  -4   2  13       10.79       11.97      1.58 o
  -3   2  13        1.36        1.95      0.86 o
  -2   2  13       13.08       13.83      1.91 o
  -1   2  13       21.80       26.71      2.64 o
   0   2  13       10.62       11.14      1.84 o
   1   2  13       16.05       18.50      2.36 o
  -3   3  13        0.06        0.19      0.97 o
  -2   3  13        1.54        3.59      1.20 o
  -1   3  13       17.71       20.10      2.35 o
   0   3  13        7.01        8.40      1.62 o
  -2   4  13        0.28        1.13      1.08 o
  -1   4  13       16.91       17.95      2.38 o
  -1  -5  14       45.14       57.43      5.07 o
   0  -5  14       13.76       13.39      2.67 o
  -2  -4  14       13.46       11.19      2.30 o
  -1  -4  14       10.17        8.99      2.28 o
   0  -4  14        7.79        6.61      2.04 o
   1  -4  14        0.86        0.48      1.40 o
  -3  -3  14       11.78       16.38      2.76 o
  -2  -3  14        6.81        7.18      1.92 o
  -1  -3  14      210.85      220.03     13.55 o
   0  -3  14        0.11        0.49      1.33 o
   1  -3  14        5.41        2.91      1.78 o
  -3  -2  14       37.23       37.27      4.20 o
  -2  -2  14       70.87       70.85      5.72 o
  -1  -2  14       14.27       10.82      2.43 o
   0  -2  14       13.68       14.31      4.05 o
   1  -2  14        5.56        6.06      1.46 o
   2  -2  14       33.71       34.26      3.25 o
  -4  -1  14       25.11       23.83      3.47 o
  -3  -1  14        0.00        0.86      1.18 o
  -2  -1  14        0.91        3.16      1.60 o
  -1  -1  14        0.53        1.49      0.89 o
   0  -1  14       13.09       11.62      2.27 o
   1  -1  14       80.09       84.71      5.41 o
   2  -1  14       16.33       17.57      2.43 o
  -4   0  14       14.64       13.00      2.67 o
  -3   0  14       16.77       13.00      2.61 o
  -2   0  14       14.60       16.18      1.99 o
  -1   0  14        0.84        2.25      0.98 o
   0   0  14       17.61       21.61      2.46 o
   1   0  14       49.47       48.24      3.87 o
  -4   1  14        0.18        0.55      1.24 o
  -3   1  14       13.65       13.40      2.63 o
  -2   1  14        1.57        0.37      0.86 o
  -1   1  14        8.31        5.68      1.39 o
   0   1  14        0.12        1.05      1.02 o
   1   1  14        1.34        0.65      1.03 o
  -3   2  14        4.25        6.83      1.51 o
  -2   2  14       18.02       18.05      2.23 o
  -1   2  14       26.88       23.23      2.88 o
   0   2  14        6.42        4.83      1.47 o
  -2   3  14        3.36        4.17      1.34 o
  -1   3  14       56.55       55.67      5.70 o
  -1  -4  15       13.20       15.52      3.00 o
   0  -4  15        1.50        0.19      1.58 o
  -2  -3  15        4.04        1.17      1.53 o
  -1  -3  15       99.17      107.86      8.01 o
   0  -3  15       38.69       32.87      4.37 o
  -3  -2  15       40.81       43.20      4.85 o
  -2  -2  15       73.52       79.86      6.53 o
  -1  -2  15       29.01       26.51      3.81 o
   0  -2  15        1.31        1.63      1.42 o
   1  -2  15        4.47        6.39      1.56 o
  -3  -1  15        0.24        0.73      1.34 o
  -2  -1  15       33.32       31.23      4.12 o
  -1  -1  15       19.38       18.57      3.24 o
   0  -1  15       13.37       14.40      2.10 o
   1  -1  15        9.44        9.53      1.81 o
  -3   0  15       24.10       30.37      4.21 o
  -2   0  15       39.56       33.80      4.41 o
  -1   0  15       45.75       45.67      3.67 o
   0   0  15      194.29      213.71     18.15 o
  -3   1  15        3.68        2.44      1.65 o
  -2   1  15        2.67        3.03      1.16 o
  -1   1  15       13.23       11.68      1.96 o
   0   1  15       52.13       50.61      4.07 o
  -2   2  15        2.11        3.47      1.36 o
  -1   2  15        0.02        1.34      1.28 o
  -1  -2  16       18.62       20.03      3.50 o
  -1  -1  16       82.76       85.74      7.13 o
 
